# Supplementary material for: Impact of RNA-seq data analysis algorithms on gene expression estimation and downstream prediction
Source: Sci Rep. 2020 Oct 21;10:17925. doi: 10.1038/s41598-020-74567-y (PMC7578822; doi:10.1038/s41598-020-74567-y)
Supplement: Supplementary file 2 — Supplementary Table 8 [file 41598_2020_74567_MOESM2_ESM.xlsx]

## Sheet: Title Info
Impact of RNA-seq Data Analysis Algorithms on Gene Expression Estimation and Downstream Prediction
Li Tong1,6, Po-Yen Wu2,6, John H. Phan1,6, Hamid R. Hassazadeh3, SEQC Consortium4, Weida Tong5,7 & May D. Wang1,7
1Department of Biomedical Engineering, Georgia Institute of Technology and Emory University, Atlanta, Georgia, USA
2School of Electrical and Computer Engineering, Georgia Institute of Technology, Atlanta, Georgia, USA
3School of Computational Science and Engineering, Georgia Institute of Technology, Atlanta, Georgia, USA
4A full list of authors and their affiliations appears at the end of the file
5National Center for Toxicological Research, US Food and Drug Administration, Jefferson, Arkansas, USA
6These authors contributed equally to this work
7These authors are co-corresponding senior authors
Correspondence should be addressed to M.D.W. (maywang@bme.gatech.edu)
Author List for SEQC Consortium
Wendell D. Jones8, Leming Shi5,9, Matthias Fischer10, Christopher E. Mason11,12, Sheng Li11,12, Joshua Xu5, Wei Shi13,14, Jian Wang15, Jean Thierry-Mieg16, Danielle Thierry-Mieg16, Falk Hertwig10, Frank Berthold10, Barbara Hero10, Yang Liao13,14, Gordon K. Smyth13,17, David Kreil18,19, Paweł P. Łabaj18, Dalila Megherbi20, Gary Schroth21, Hong Fang5
8Genomic Laboratories, Q2 Solutions - EA Genomics, Morrisville, North Carolina, USA
9School of Pharmacy and School of Life Sciences, Fudan University, Shanghai, China
10Department of Pediatric Oncology and Hematology and Center of Molecular Medicine Cologne, University of Cologne, Cologne, Germany
11Department of Physiology and Biophysics, Weill Cornell Medical College, New York, New York, USA
12The HRH Prince Alwaleed Bin Talal Bin Abdulaziz Alsaud Institute for Computational Biomedicine, Weill Cornell Medical College, New York, New York, USA
13Bioinformatics Division, The Walter and Eliza Hall Institute of Medical Research, Parkville, Victoria, Australia
14Department of Computing and Information Systems, The University of Melbourne, Parkville, Victoria, Australia
15Research Informatics, Lilly Corporate Center, Eli Lilly and Company, Indianapolis, Indiana, USA
16National Center for Biotechnology Information, National Library of Medicine, National Institutes of Health, Bethesda, Maryland, USA
17School of Mathematics and Statistics, The University of Melbourne, Parkville, Victoria, Australia
18Chair of Bioinformatics Research Group, Boku University Vienna, Vienna, Austria
19School of Life Sciences, University of Warwick, Coventry, UK
20CMINDS Research Center, Department of Electrical and Computer Engineering, University of Massachusetts, Lowell, Massachusetts, USA
21Illumina Inc., Hayward, California, USA

## Sheet: Pipeline Metrics
Mapping Algorithm	Mapping Strategy	Mapping Reporting	Quantification	Normalization	Median_LogRatio_Deviation (Accuracy)	Median_LogRatio_Deviation_LowExpr (Accuracy)	Median_Replicate_CoV (Precision)	Median_Replicate_CoV_LowExpr (Precision)	Median_IntraClass_Corr (Reliability)	Median_IntraClass_Corr_LowExpr (Reliability)
Bowtie	Un-Spliced	Multi-Hit	RSEM	FPM	0.391201	0.49393	0.06608	0.126337	0.983955	0.95749
Bowtie	Un-Spliced	Multi-Hit	RSEM	FPKM	0.391201	0.49393	0.06608	0.126337	0.983955	0.95749
Bowtie	Un-Spliced	Multi-Hit	RSEM	Median	0.282474	0.450452	0.066203	0.126576	0.990367	0.972317
Bowtie	Un-Spliced	Multi-Hit	RSEM	Upper Quartile	0.419594	0.511728	0.065829	0.127115	0.985358	0.96035
Bowtie	Un-Spliced	Multi-Hit	RSEM	RLE	0.475177	0.549837	0.065728	0.126682	0.983591	0.957956
Bowtie	Un-Spliced	Multi-Hit	RSEM	TMM	0.48632	0.554933	0.065841	0.126437	0.982871	0.95723
Bowtie2	Un-Spliced	Single-Hit	Count-Based	FPM	0.398061	0.504275	0.064425	0.120004	0.984522	0.960876
Bowtie2	Un-Spliced	Single-Hit	Count-Based	FPKM	0.398061	0.504275	0.064425	0.120004	0.984522	0.960876
Bowtie2	Un-Spliced	Single-Hit	Count-Based	Median	0.279071	0.458079	0.06574	0.120679	0.99012	0.973634
Bowtie2	Un-Spliced	Single-Hit	Count-Based	Upper Quartile	0.434612	0.52464	0.064135	0.120306	0.985954	0.964612
Bowtie2	Un-Spliced	Single-Hit	Count-Based	RLE	0.465974	0.54784	0.064141	0.12018	0.984234	0.961197
Bowtie2	Un-Spliced	Single-Hit	Count-Based	TMM	0.442943	0.533264	0.064153	0.120671	0.983915	0.960537
Bowtie2	Un-Spliced	Single-Hit	Cufflinks	FPM	0.394233	0.495209	0.063921	0.119587	0.984684	0.961338
Bowtie2	Un-Spliced	Single-Hit	Cufflinks	FPKM	0.394233	0.495209	0.063921	0.119587	0.984684	0.961338
Bowtie2	Un-Spliced	Single-Hit	Cufflinks	Median	0.285332	0.457394	0.064516	0.119855	0.990473	0.974271
Bowtie2	Un-Spliced	Single-Hit	Cufflinks	Upper Quartile	0.432255	0.518371	0.063651	0.120055	0.985897	0.964082
Bowtie2	Un-Spliced	Single-Hit	Cufflinks	RLE	0.47342	0.550597	0.063845	0.120036	0.98405	0.960612
Bowtie2	Un-Spliced	Single-Hit	Cufflinks	TMM	0.467449	0.546065	0.064202	0.120045	0.983504	0.959777
Bowtie2	Un-Spliced	Single-Hit	RSEM	FPM	0.393891	0.497605	0.065138	0.123286	0.984329	0.958866
Bowtie2	Un-Spliced	Single-Hit	RSEM	FPKM	0.393891	0.497605	0.065138	0.123286	0.984329	0.958866
Bowtie2	Un-Spliced	Single-Hit	RSEM	Median	0.288561	0.456309	0.065689	0.123707	0.990195	0.972271
Bowtie2	Un-Spliced	Single-Hit	RSEM	Upper Quartile	0.419643	0.510695	0.064976	0.123953	0.985366	0.961886
Bowtie2	Un-Spliced	Single-Hit	RSEM	RLE	0.473592	0.552739	0.064846	0.12359	0.983842	0.95853
Bowtie2	Un-Spliced	Single-Hit	RSEM	TMM	0.478397	0.554512	0.06508	0.124176	0.98318	0.958019
Bowtie2	Un-Spliced	Multi-Hit	Count-Based	FPM	0.631608	0.688719	0.0637	0.110392	0.978559	0.947525
Bowtie2	Un-Spliced	Multi-Hit	Count-Based	FPKM	0.631608	0.688719	0.0637	0.110392	0.978559	0.947525
Bowtie2	Un-Spliced	Multi-Hit	Count-Based	Median	0.40549	0.560554	0.079627	0.114516	0.976792	0.956087
Bowtie2	Un-Spliced	Multi-Hit	Count-Based	Upper Quartile	0.509445	0.615008	0.064253	0.110149	0.981149	0.952728
Bowtie2	Un-Spliced	Multi-Hit	Count-Based	RLE	0.536387	0.635015	0.068286	0.110136	0.976406	0.945526
Bowtie2	Un-Spliced	Multi-Hit	Count-Based	TMM	0.467165	0.597171	0.067648	0.110686	0.977193	0.94479
Bowtie2	Un-Spliced	Multi-Hit	Cufflinks	FPM	0.398578	0.500119	0.063698	0.118347	0.984797	0.962935
Bowtie2	Un-Spliced	Multi-Hit	Cufflinks	FPKM	0.398578	0.500119	0.063698	0.118347	0.984797	0.962935
Bowtie2	Un-Spliced	Multi-Hit	Cufflinks	Median	0.309302	0.466064	0.064038	0.118656	0.990239	0.97429
Bowtie2	Un-Spliced	Multi-Hit	Cufflinks	Upper Quartile	0.469658	0.550483	0.063435	0.118707	0.985758	0.964858
Bowtie2	Un-Spliced	Multi-Hit	Cufflinks	RLE	0.507404	0.57599	0.063696	0.118869	0.984024	0.961702
Bowtie2	Un-Spliced	Multi-Hit	Cufflinks	TMM	0.503822	0.575371	0.063827	0.118812	0.983493	0.961251
Bowtie2	Un-Spliced	Multi-Hit	RSEM	FPM	0.393121	0.496563	0.066146	0.126838	0.984091	0.958272
Bowtie2	Un-Spliced	Multi-Hit	RSEM	FPKM	0.393121	0.496563	0.066146	0.126838	0.984091	0.958272
Bowtie2	Un-Spliced	Multi-Hit	RSEM	Median	0.281883	0.450535	0.066136	0.127008	0.990579	0.972552
Bowtie2	Un-Spliced	Multi-Hit	RSEM	Upper Quartile	0.422266	0.508646	0.065961	0.12722	0.985135	0.960598
Bowtie2	Un-Spliced	Multi-Hit	RSEM	RLE	0.471034	0.541911	0.065843	0.127177	0.98358	0.957706
Bowtie2	Un-Spliced	Multi-Hit	RSEM	TMM	0.480117	0.549766	0.065992	0.126912	0.982809	0.957319
BWA	Un-Spliced	Single-Hit	Count-Based	FPM	0.396345	0.500424	0.064945	0.121822	0.984409	0.960102
BWA	Un-Spliced	Single-Hit	Count-Based	FPKM	0.396345	0.500424	0.064945	0.121822	0.984409	0.960102
BWA	Un-Spliced	Single-Hit	Count-Based	Median	0.283678	0.461348	0.06593	0.121571	0.990229	0.973594
BWA	Un-Spliced	Single-Hit	Count-Based	Upper Quartile	0.437568	0.528693	0.064701	0.122534	0.985748	0.963768
BWA	Un-Spliced	Single-Hit	Count-Based	RLE	0.473794	0.55046	0.064628	0.122402	0.983993	0.960232
BWA	Un-Spliced	Single-Hit	Count-Based	TMM	0.468244	0.549354	0.065028	0.122736	0.983397	0.95994
BWA	Un-Spliced	Single-Hit	Cufflinks	FPM	0.390936	0.490617	0.064054	0.121277	0.984747	0.959857
BWA	Un-Spliced	Single-Hit	Cufflinks	FPKM	0.390936	0.490617	0.064054	0.121277	0.984747	0.959857
BWA	Un-Spliced	Single-Hit	Cufflinks	Median	0.295648	0.461615	0.064357	0.121478	0.990533	0.974018
BWA	Un-Spliced	Single-Hit	Cufflinks	Upper Quartile	0.433011	0.521499	0.063904	0.121612	0.985932	0.962801
BWA	Un-Spliced	Single-Hit	Cufflinks	RLE	0.483168	0.556552	0.063864	0.121439	0.984103	0.960414
BWA	Un-Spliced	Single-Hit	Cufflinks	TMM	0.468958	0.545347	0.064107	0.121718	0.983628	0.959402
BWA	Un-Spliced	Single-Hit	RSEM	FPM	0.392833	0.498058	0.065765	0.125108	0.984082	0.957535
BWA	Un-Spliced	Single-Hit	RSEM	FPKM	0.392833	0.498058	0.065765	0.125108	0.984082	0.957535
BWA	Un-Spliced	Single-Hit	RSEM	Median	0.293619	0.46136	0.06603	0.125689	0.990155	0.971764
BWA	Un-Spliced	Single-Hit	RSEM	Upper Quartile	0.417344	0.51184	0.06564	0.125333	0.985176	0.959737
BWA	Un-Spliced	Single-Hit	RSEM	RLE	0.47421	0.553589	0.065517	0.125471	0.9836	0.956602
BWA	Un-Spliced	Single-Hit	RSEM	TMM	0.477528	0.554522	0.065665	0.125848	0.982842	0.95629
GSNAP	Un-Spliced	Single-Hit	Count-Based	FPM	0.404445	0.517916	0.06359	0.116783	0.984637	0.96075
GSNAP	Un-Spliced	Single-Hit	Count-Based	FPKM	0.404445	0.517916	0.06359	0.116783	0.984637	0.96075
GSNAP	Un-Spliced	Single-Hit	Count-Based	Median	0.291702	0.4754	0.067046	0.118072	0.988101	0.970124
GSNAP	Un-Spliced	Single-Hit	Count-Based	Upper Quartile	0.431165	0.532825	0.063373	0.117046	0.986476	0.96523
GSNAP	Un-Spliced	Single-Hit	Count-Based	RLE	0.454013	0.548896	0.063691	0.116803	0.984169	0.960388
GSNAP	Un-Spliced	Single-Hit	Count-Based	TMM	0.468074	0.559386	0.063693	0.117659	0.983398	0.959333
GSNAP	Un-Spliced	Single-Hit	Cufflinks	FPM	0.3928	0.515195	0.063276	0.116188	0.984802	0.959911
GSNAP	Un-Spliced	Single-Hit	Cufflinks	FPKM	0.3928	0.515195	0.063276	0.116188	0.984802	0.959911
GSNAP	Un-Spliced	Single-Hit	Cufflinks	Median	0.307357	0.479455	0.064377	0.117058	0.989634	0.972468
GSNAP	Un-Spliced	Single-Hit	Cufflinks	Upper Quartile	0.446992	0.550127	0.062978	0.117005	0.986151	0.963239
GSNAP	Un-Spliced	Single-Hit	Cufflinks	RLE	0.468292	0.564846	0.06349	0.116287	0.98396	0.959741
GSNAP	Un-Spliced	Single-Hit	Cufflinks	TMM	0.465138	0.562089	0.063795	0.117161	0.983417	0.958748
GSNAP	Un-Spliced	Single-Hit	RSEM	FPM	0.394091	0.505523	0.068491	0.132323	0.982552	0.952774
GSNAP	Un-Spliced	Single-Hit	RSEM	FPKM	0.394091	0.505523	0.068491	0.132323	0.982552	0.952774
GSNAP	Un-Spliced	Single-Hit	RSEM	Median	0.299159	0.467539	0.068873	0.132128	0.989638	0.97035
GSNAP	Un-Spliced	Single-Hit	RSEM	Upper Quartile	0.411372	0.511448	0.06836	0.132574	0.983824	0.955323
GSNAP	Un-Spliced	Single-Hit	RSEM	RLE	0.478555	0.562529	0.068212	0.132653	0.982193	0.951548
GSNAP	Un-Spliced	Single-Hit	RSEM	TMM	0.455396	0.546167	0.068599	0.132904	0.981662	0.95081
GSNAP	Un-Spliced	Multi-Hit	Count-Based	FPM	0.439299	0.542031	0.063547	0.116165	0.984125	0.959843
GSNAP	Un-Spliced	Multi-Hit	Count-Based	FPKM	0.439299	0.542031	0.063547	0.116165	0.984125	0.959843
GSNAP	Un-Spliced	Multi-Hit	Count-Based	Median	0.298066	0.474645	0.067731	0.118348	0.987484	0.969446
GSNAP	Un-Spliced	Multi-Hit	Count-Based	Upper Quartile	0.446064	0.547192	0.063409	0.116559	0.986239	0.964538
GSNAP	Un-Spliced	Multi-Hit	Count-Based	RLE	0.456665	0.554061	0.063931	0.116292	0.983858	0.959916
GSNAP	Un-Spliced	Multi-Hit	Count-Based	TMM	0.472225	0.56849	0.064	0.11691	0.983125	0.959143
GSNAP	Un-Spliced	Multi-Hit	Cufflinks	FPM	0.393082	0.516088	0.063269	0.116059	0.984826	0.960368
GSNAP	Un-Spliced	Multi-Hit	Cufflinks	FPKM	0.393082	0.516088	0.063269	0.116059	0.984826	0.960368
GSNAP	Un-Spliced	Multi-Hit	Cufflinks	Median	0.296413	0.482667	0.064664	0.116523	0.989624	0.972535
GSNAP	Un-Spliced	Multi-Hit	Cufflinks	Upper Quartile	0.445248	0.545742	0.06297	0.116775	0.986203	0.963869
GSNAP	Un-Spliced	Multi-Hit	Cufflinks	RLE	0.465911	0.563777	0.063565	0.116126	0.98397	0.960234
GSNAP	Un-Spliced	Multi-Hit	Cufflinks	TMM	0.467002	0.560947	0.06369	0.116784	0.983505	0.95895
GSNAP	Un-Spliced	Multi-Hit	RSEM	FPM	0.392645	0.499152	0.069696	0.137357	0.982201	0.951742
GSNAP	Un-Spliced	Multi-Hit	RSEM	FPKM	0.392645	0.499152	0.069696	0.137357	0.982201	0.951742
GSNAP	Un-Spliced	Multi-Hit	RSEM	Median	0.290188	0.457208	0.069868	0.13821	0.989648	0.969125
GSNAP	Un-Spliced	Multi-Hit	RSEM	Upper Quartile	0.41018	0.509266	0.069767	0.137456	0.983471	0.954309
GSNAP	Un-Spliced	Multi-Hit	RSEM	RLE	0.475182	0.548973	0.069473	0.137789	0.981724	0.950533
GSNAP	Un-Spliced	Multi-Hit	RSEM	TMM	0.479652	0.550976	0.069682	0.138572	0.981011	0.949182
GSNAP	Spliced	Single-Hit	Count-Based	FPM	0.396094	0.498885	0.064306	0.120881	0.984743	0.961823
GSNAP	Spliced	Single-Hit	Count-Based	FPKM	0.396094	0.498885	0.064306	0.120881	0.984743	0.961823
GSNAP	Spliced	Single-Hit	Count-Based	Median	0.283528	0.459361	0.065215	0.121606	0.990474	0.974474
GSNAP	Spliced	Single-Hit	Count-Based	Upper Quartile	0.430666	0.526171	0.064045	0.121144	0.986125	0.965034
GSNAP	Spliced	Single-Hit	Count-Based	RLE	0.47238	0.549586	0.064003	0.121078	0.984297	0.961543
GSNAP	Spliced	Single-Hit	Count-Based	TMM	0.466306	0.548928	0.064322	0.121381	0.983737	0.961261
GSNAP	Spliced	Single-Hit	Cufflinks	FPM	0.382268	0.486548	0.0654	0.12514	0.984539	0.959797
GSNAP	Spliced	Single-Hit	Cufflinks	FPKM	0.382268	0.486548	0.0654	0.12514	0.984539	0.959797
GSNAP	Spliced	Single-Hit	Cufflinks	Median	0.295536	0.45263	0.066284	0.125604	0.990289	0.973684
GSNAP	Spliced	Single-Hit	Cufflinks	Upper Quartile	0.430781	0.515172	0.065127	0.125475	0.985596	0.962337
GSNAP	Spliced	Single-Hit	Cufflinks	RLE	0.489566	0.551096	0.065085	0.12557	0.983859	0.959623
GSNAP	Spliced	Single-Hit	Cufflinks	TMM	0.49914	0.557986	0.065128	0.125811	0.983121	0.959247
GSNAP	Spliced	Multi-Hit	Count-Based	FPM	0.429345	0.525773	0.064344	0.1202	0.984368	0.961289
GSNAP	Spliced	Multi-Hit	Count-Based	FPKM	0.429345	0.525773	0.064344	0.1202	0.984368	0.961289
GSNAP	Spliced	Multi-Hit	Count-Based	Median	0.281965	0.462796	0.065707	0.121113	0.990472	0.974432
GSNAP	Spliced	Multi-Hit	Count-Based	Upper Quartile	0.441385	0.533479	0.063877	0.120471	0.986018	0.965087
GSNAP	Spliced	Multi-Hit	Count-Based	RLE	0.475152	0.551334	0.063929	0.120611	0.984282	0.961671
GSNAP	Spliced	Multi-Hit	Count-Based	TMM	0.416785	0.516918	0.064298	0.120749	0.984362	0.961501
GSNAP	Spliced	Multi-Hit	Cufflinks	FPM	0.383616	0.486907	0.065247	0.124698	0.98461	0.960231
GSNAP	Spliced	Multi-Hit	Cufflinks	FPKM	0.383616	0.486907	0.065247	0.124698	0.98461	0.960231
GSNAP	Spliced	Multi-Hit	Cufflinks	Median	0.291782	0.453715	0.065826	0.125243	0.990544	0.973608
GSNAP	Spliced	Multi-Hit	Cufflinks	Upper Quartile	0.431097	0.514994	0.065039	0.124885	0.985612	0.962703
GSNAP	Spliced	Multi-Hit	Cufflinks	RLE	0.48785	0.549579	0.064936	0.124979	0.983908	0.959636
GSNAP	Spliced	Multi-Hit	Cufflinks	TMM	0.469519	0.535102	0.065182	0.12531	0.98344	0.959122
MAGIC	Spliced	Single-Hit	Count-Based	FPM	0.386945	0.493671	0.065437	0.126102	0.984463	0.959321
MAGIC	Spliced	Single-Hit	Count-Based	FPKM	0.386945	0.493671	0.065437	0.126102	0.984463	0.959321
MAGIC	Spliced	Single-Hit	Count-Based	Median	0.27255	0.453621	0.066367	0.126803	0.991252	0.974836
MAGIC	Spliced	Single-Hit	Count-Based	Upper Quartile	0.424119	0.512841	0.065312	0.126558	0.985753	0.962483
MAGIC	Spliced	Single-Hit	Count-Based	RLE	0.469662	0.539842	0.06532	0.126184	0.983897	0.959202
MAGIC	Spliced	Single-Hit	Count-Based	TMM	0.447971	0.526421	0.065661	0.126676	0.983258	0.957343
MAGIC	Spliced	Single-Hit	Count-Based	Expression Index	0.396509	0.496659	0.065564	0.125618	0.984314	0.959089
MAGIC	Spliced	Multi-Hit	Count-Based	FPM	0.388956	0.495181	0.065305	0.125692	0.984431	0.959727
MAGIC	Spliced	Multi-Hit	Count-Based	FPKM	0.388956	0.495181	0.065305	0.125692	0.984431	0.959727
MAGIC	Spliced	Multi-Hit	Count-Based	Median	0.272035	0.45597	0.066226	0.125727	0.991315	0.975446
MAGIC	Spliced	Multi-Hit	Count-Based	Upper Quartile	0.428278	0.517849	0.065199	0.125869	0.985753	0.962563
MAGIC	Spliced	Multi-Hit	Count-Based	RLE	0.468828	0.540123	0.065195	0.125546	0.983897	0.959204
MAGIC	Spliced	Multi-Hit	Count-Based	TMM	0.472033	0.54235	0.06539	0.126448	0.983134	0.95826
MAGIC	Spliced	Multi-Hit	Count-Based	Expression Index	0.398641	0.498577	0.065368	0.125115	0.984317	0.959595
MapSplice	Spliced	Multi-Hit	Count-Based	FPM	0.407257	0.506558	0.065728	0.125107	0.984097	0.959223
MapSplice	Spliced	Multi-Hit	Count-Based	FPKM	0.407257	0.506558	0.065728	0.125107	0.984097	0.959223
MapSplice	Spliced	Multi-Hit	Count-Based	Median	0.278961	0.46559	0.066461	0.125214	0.990619	0.973701
MapSplice	Spliced	Multi-Hit	Count-Based	Upper Quartile	0.443135	0.531991	0.065574	0.1254	0.985395	0.962676
MapSplice	Spliced	Multi-Hit	Count-Based	RLE	0.466122	0.548598	0.06543	0.125473	0.983897	0.959699
MapSplice	Spliced	Multi-Hit	Count-Based	TMM	0.455043	0.540436	0.065907	0.125476	0.983195	0.958956
MapSplice	Spliced	Multi-Hit	Cufflinks	FPM	0.383709	0.488017	0.066011	0.127622	0.984181	0.958907
MapSplice	Spliced	Multi-Hit	Cufflinks	FPKM	0.383709	0.488017	0.066011	0.127622	0.984181	0.958907
MapSplice	Spliced	Multi-Hit	Cufflinks	Median	0.295288	0.459012	0.066385	0.128029	0.99054	0.97336
MapSplice	Spliced	Multi-Hit	Cufflinks	Upper Quartile	0.431914	0.517776	0.066057	0.127899	0.985072	0.961625
MapSplice	Spliced	Multi-Hit	Cufflinks	RLE	0.480722	0.550761	0.065751	0.127937	0.983577	0.958879
MapSplice	Spliced	Multi-Hit	Cufflinks	TMM	0.413422	0.500117	0.065927	0.12822	0.98356	0.958303
Novoalign	Un-Spliced	Single-Hit	Count-Based	FPM	0.399099	0.504112	0.064404	0.120931	0.984547	0.960631
Novoalign	Un-Spliced	Single-Hit	Count-Based	FPKM	0.399099	0.504112	0.064404	0.120931	0.984547	0.960631
Novoalign	Un-Spliced	Single-Hit	Count-Based	Median	0.277607	0.464625	0.065279	0.121718	0.990481	0.974136
Novoalign	Un-Spliced	Single-Hit	Count-Based	Upper Quartile	0.43125	0.526493	0.064171	0.121222	0.98586	0.964084
Novoalign	Un-Spliced	Single-Hit	Count-Based	RLE	0.462717	0.541558	0.064153	0.121274	0.984202	0.961072
Novoalign	Un-Spliced	Single-Hit	Count-Based	TMM	0.4847	0.557267	0.06428	0.12176	0.983492	0.960507
Novoalign	Un-Spliced	Single-Hit	Cufflinks	FPM	0.38055	0.482895	0.064996	0.122989	0.984399	0.959325
Novoalign	Un-Spliced	Single-Hit	Cufflinks	FPKM	0.38055	0.482895	0.064996	0.122989	0.984399	0.959325
Novoalign	Un-Spliced	Single-Hit	Cufflinks	Median	0.291267	0.461935	0.065675	0.123123	0.990118	0.972903
Novoalign	Un-Spliced	Single-Hit	Cufflinks	Upper Quartile	0.430537	0.517384	0.064894	0.12307	0.985437	0.9613
Novoalign	Un-Spliced	Single-Hit	Cufflinks	RLE	0.473067	0.55097	0.064954	0.123085	0.983616	0.958316
Novoalign	Un-Spliced	Single-Hit	Cufflinks	TMM	0.437037	0.52308	0.065042	0.123388	0.983464	0.957273
Novoalign	Un-Spliced	Single-Hit	RSEM	FPM	0.401754	0.516951	0.074029	0.14987	0.979274	0.941185
Novoalign	Un-Spliced	Single-Hit	RSEM	FPKM	0.401754	0.516951	0.074029	0.14987	0.979274	0.941185
Novoalign	Un-Spliced	Single-Hit	RSEM	Median	0.307276	0.471858	0.074911	0.149564	0.987039	0.959141
Novoalign	Un-Spliced	Single-Hit	RSEM	Upper Quartile	0.421557	0.533782	0.074055	0.149912	0.980634	0.94425
Novoalign	Un-Spliced	Single-Hit	RSEM	RLE	0.485557	0.572097	0.074117	0.149701	0.978825	0.940568
Novoalign	Un-Spliced	Single-Hit	RSEM	TMM	0.452401	0.554959	0.074312	0.150484	0.978276	0.939447
Novoalign	Un-Spliced	Multi-Hit	Count-Based	FPM	0.43351	0.527195	0.064471	0.120952	0.983945	0.960324
Novoalign	Un-Spliced	Multi-Hit	Count-Based	FPKM	0.43351	0.527195	0.064471	0.120952	0.983945	0.960324
Novoalign	Un-Spliced	Multi-Hit	Count-Based	Median	0.280278	0.467673	0.065679	0.121391	0.990159	0.973872
Novoalign	Un-Spliced	Multi-Hit	Count-Based	Upper Quartile	0.440905	0.531838	0.064146	0.121018	0.985775	0.963884
Novoalign	Un-Spliced	Multi-Hit	Count-Based	RLE	0.468451	0.547246	0.064257	0.121145	0.984021	0.961172
Novoalign	Un-Spliced	Multi-Hit	Count-Based	TMM	0.414687	0.514015	0.064333	0.121619	0.984028	0.960678
Novoalign	Un-Spliced	Multi-Hit	Cufflinks	FPM	0.381666	0.484052	0.064957	0.12316	0.984399	0.959116
Novoalign	Un-Spliced	Multi-Hit	Cufflinks	FPKM	0.381666	0.484052	0.064957	0.12316	0.984399	0.959116
Novoalign	Un-Spliced	Multi-Hit	Cufflinks	Median	0.287709	0.463545	0.06533	0.123264	0.990272	0.973391
Novoalign	Un-Spliced	Multi-Hit	Cufflinks	Upper Quartile	0.427509	0.518397	0.064919	0.123129	0.985453	0.961949
Novoalign	Un-Spliced	Multi-Hit	Cufflinks	RLE	0.469645	0.5507	0.064959	0.123338	0.98363	0.958568
Novoalign	Un-Spliced	Multi-Hit	Cufflinks	TMM	0.436049	0.523736	0.064972	0.12323	0.983509	0.958046
Novoalign	Un-Spliced	Multi-Hit	RSEM	FPM	0.400269	0.513633	0.075391	0.155228	0.978819	0.940223
Novoalign	Un-Spliced	Multi-Hit	RSEM	FPKM	0.400269	0.513633	0.075391	0.155228	0.978819	0.940223
Novoalign	Un-Spliced	Multi-Hit	RSEM	Median	0.302747	0.468336	0.075703	0.154879	0.987367	0.959684
Novoalign	Un-Spliced	Multi-Hit	RSEM	Upper Quartile	0.41455	0.523869	0.075486	0.155126	0.980187	0.942751
Novoalign	Un-Spliced	Multi-Hit	RSEM	RLE	0.480323	0.562269	0.075518	0.155692	0.978319	0.940296
Novoalign	Un-Spliced	Multi-Hit	RSEM	TMM	0.453133	0.546522	0.075575	0.155945	0.977751	0.938154
OSA	Spliced	Multi-Hit	Count-Based	FPM	0.435626	0.532441	0.064667	0.119884	0.983897	0.959977
OSA	Spliced	Multi-Hit	Count-Based	FPKM	0.435626	0.532441	0.064667	0.119884	0.983897	0.959977
OSA	Spliced	Multi-Hit	Count-Based	Median	0.283214	0.462485	0.066125	0.120057	0.990021	0.973181
OSA	Spliced	Multi-Hit	Count-Based	Upper Quartile	0.44549	0.536629	0.064405	0.120607	0.985786	0.963838
OSA	Spliced	Multi-Hit	Count-Based	RLE	0.465302	0.549836	0.064459	0.120245	0.984095	0.960331
OSA	Spliced	Multi-Hit	Count-Based	TMM	0.416126	0.521006	0.064674	0.120948	0.984078	0.959943
OSA	Spliced	Multi-Hit	Cufflinks	FPM	0.39037	0.489462	0.064582	0.122851	0.984751	0.961035
OSA	Spliced	Multi-Hit	Cufflinks	FPKM	0.39037	0.489462	0.064582	0.122851	0.984751	0.961035
OSA	Spliced	Multi-Hit	Cufflinks	Median	0.280102	0.457922	0.065021	0.122507	0.990833	0.974591
OSA	Spliced	Multi-Hit	Cufflinks	Upper Quartile	0.427614	0.509258	0.064291	0.123316	0.985915	0.964269
OSA	Spliced	Multi-Hit	Cufflinks	RLE	0.468594	0.536224	0.064225	0.123219	0.984352	0.960507
OSA	Spliced	Multi-Hit	Cufflinks	TMM	0.478608	0.544678	0.06422	0.12325	0.983762	0.959964
RUM	Un-Spliced	Multi-Hit	Count-Based	FPM	0.447243	0.532575	0.06546	0.122181	0.983643	0.960263
RUM	Un-Spliced	Multi-Hit	Count-Based	FPKM	0.447243	0.532575	0.06546	0.122181	0.983643	0.960263
RUM	Un-Spliced	Multi-Hit	Count-Based	Median	0.286872	0.46486	0.065727	0.122432	0.990651	0.97429
RUM	Un-Spliced	Multi-Hit	Count-Based	Upper Quartile	0.449272	0.534539	0.065154	0.122964	0.985501	0.963684
RUM	Un-Spliced	Multi-Hit	Count-Based	RLE	0.484095	0.556573	0.065146	0.122727	0.983736	0.960263
RUM	Un-Spliced	Multi-Hit	Count-Based	TMM	0.425403	0.519562	0.065313	0.122555	0.983851	0.9606
STAR	Spliced	Multi-Hit	Count-Based	FPM	0.418716	0.518909	0.065333	0.122057	0.983933	0.960113
STAR	Spliced	Multi-Hit	Count-Based	FPKM	0.418716	0.518909	0.065333	0.122057	0.983933	0.960113
STAR	Spliced	Multi-Hit	Count-Based	Median	0.29307	0.459138	0.066093	0.12262	0.990124	0.973727
STAR	Spliced	Multi-Hit	Count-Based	Upper Quartile	0.4501	0.538866	0.064948	0.122543	0.985499	0.963731
STAR	Spliced	Multi-Hit	Count-Based	RLE	0.484218	0.560439	0.064937	0.122633	0.983731	0.961075
STAR	Spliced	Multi-Hit	Count-Based	TMM	0.474814	0.552804	0.065435	0.122561	0.983086	0.959902
STAR	Spliced	Multi-Hit	Cufflinks	FPM	0.382695	0.486383	0.066857	0.127983	0.983871	0.957975
STAR	Spliced	Multi-Hit	Cufflinks	FPKM	0.382695	0.486383	0.066857	0.127983	0.983871	0.957975
STAR	Spliced	Multi-Hit	Cufflinks	Median	0.307692	0.459655	0.066893	0.128131	0.989917	0.97225
STAR	Spliced	Multi-Hit	Cufflinks	Upper Quartile	0.443839	0.521656	0.066598	0.128273	0.984637	0.960853
STAR	Spliced	Multi-Hit	Cufflinks	RLE	0.500726	0.563415	0.066539	0.128157	0.982918	0.958456
STAR	Spliced	Multi-Hit	Cufflinks	TMM	0.503698	0.564552	0.066637	0.128404	0.982274	0.957671
Subread	Spliced	Single-Hit	Count-Based	FPM	0.343265	0.482361	0.06444	0.117312	0.985196	0.963346
Subread	Spliced	Single-Hit	Count-Based	FPKM	0.343265	0.482361	0.06444	0.117312	0.985196	0.963346
Subread	Spliced	Single-Hit	Count-Based	Median	0.304973	0.466999	0.064865	0.117521	0.990341	0.974513
Subread	Spliced	Single-Hit	Count-Based	Upper Quartile	0.452992	0.539222	0.063838	0.117747	0.986176	0.965754
Subread	Spliced	Single-Hit	Count-Based	RLE	0.49897	0.567277	0.063871	0.117797	0.984115	0.962082
Subread	Spliced	Single-Hit	Count-Based	TMM	0.471447	0.551501	0.063761	0.118221	0.983762	0.961359
TopHat	Spliced	Single-Hit	Count-Based	FPM	0.384177	0.495058	0.064856	0.122119	0.984678	0.960475
TopHat	Spliced	Single-Hit	Count-Based	FPKM	0.384177	0.495058	0.064856	0.122119	0.984678	0.960475
TopHat	Spliced	Single-Hit	Count-Based	Median	0.274976	0.459171	0.065097	0.122735	0.991019	0.974613
TopHat	Spliced	Single-Hit	Count-Based	Upper Quartile	0.427874	0.520043	0.064714	0.12251	0.985801	0.963502
TopHat	Spliced	Single-Hit	Count-Based	RLE	0.458867	0.538427	0.064558	0.122438	0.984243	0.960128
TopHat	Spliced	Single-Hit	Count-Based	TMM	0.451924	0.535299	0.06502	0.122746	0.983627	0.959609
TopHat	Spliced	Single-Hit	Cufflinks	FPM	0.377252	0.483956	0.064459	0.121585	0.984831	0.960484
TopHat	Spliced	Single-Hit	Cufflinks	FPKM	0.377252	0.483956	0.064459	0.121585	0.984831	0.960484
TopHat	Spliced	Single-Hit	Cufflinks	Median	0.293181	0.455389	0.064877	0.121682	0.990361	0.973497
TopHat	Spliced	Single-Hit	Cufflinks	Upper Quartile	0.416988	0.509405	0.064312	0.121703	0.985847	0.962711
TopHat	Spliced	Single-Hit	Cufflinks	RLE	0.472883	0.545692	0.064243	0.121711	0.9842	0.960549
TopHat	Spliced	Single-Hit	Cufflinks	TMM	0.454481	0.535885	0.064543	0.121932	0.983647	0.959689
TopHat	Spliced	Multi-Hit	Count-Based	FPM	0.412517	0.516167	0.06498	0.122204	0.984275	0.95973
TopHat	Spliced	Multi-Hit	Count-Based	FPKM	0.412517	0.516167	0.06498	0.122204	0.984275	0.95973
TopHat	Spliced	Multi-Hit	Count-Based	Median	0.275343	0.45968	0.06522	0.122488	0.990822	0.974561
TopHat	Spliced	Multi-Hit	Count-Based	Upper Quartile	0.437936	0.532143	0.064814	0.122361	0.985644	0.962968
TopHat	Spliced	Multi-Hit	Count-Based	RLE	0.462129	0.545531	0.064685	0.122502	0.984082	0.959803
TopHat	Spliced	Multi-Hit	Count-Based	TMM	0.456837	0.544195	0.065123	0.122927	0.983497	0.959489
TopHat	Spliced	Multi-Hit	Cufflinks	FPM	0.387873	0.491374	0.064429	0.121372	0.984796	0.960819
TopHat	Spliced	Multi-Hit	Cufflinks	FPKM	0.387873	0.491374	0.064429	0.121372	0.984796	0.960819
TopHat	Spliced	Multi-Hit	Cufflinks	Median	0.292916	0.453618	0.064899	0.121655	0.990488	0.974046
TopHat	Spliced	Multi-Hit	Cufflinks	Upper Quartile	0.411309	0.506038	0.064285	0.121648	0.985902	0.963239
TopHat	Spliced	Multi-Hit	Cufflinks	RLE	0.46765	0.540526	0.064225	0.121527	0.98423	0.960457
TopHat	Spliced	Multi-Hit	Cufflinks	TMM	0.451955	0.531965	0.064452	0.121659	0.98368	0.959853
WHAM	Un-Spliced	Single-Hit	Count-Based	FPM	0.393722	0.499208	0.065716	0.123985	0.984	0.959994
WHAM	Un-Spliced	Single-Hit	Count-Based	FPKM	0.393722	0.499208	0.065716	0.123985	0.984	0.959994
WHAM	Un-Spliced	Single-Hit	Count-Based	Median	0.2802	0.453552	0.066468	0.124693	0.990145	0.973157
WHAM	Un-Spliced	Single-Hit	Count-Based	Upper Quartile	0.436084	0.52541	0.06564	0.124127	0.985394	0.962603
WHAM	Un-Spliced	Single-Hit	Count-Based	RLE	0.46877	0.547759	0.065443	0.124347	0.98375	0.959663
WHAM	Un-Spliced	Single-Hit	Count-Based	TMM	0.484581	0.559106	0.065717	0.124645	0.982889	0.95879
WHAM	Un-Spliced	Single-Hit	Cufflinks	FPM	0.393107	0.494438	0.066523	0.128246	0.983598	0.957162
WHAM	Un-Spliced	Single-Hit	Cufflinks	FPKM	0.393107	0.494438	0.066523	0.128246	0.983598	0.957162
WHAM	Un-Spliced	Single-Hit	Cufflinks	Median	0.298836	0.462249	0.06688	0.128359	0.990289	0.971727
WHAM	Un-Spliced	Single-Hit	Cufflinks	Upper Quartile	0.425016	0.514536	0.066427	0.128463	0.98473	0.959151
WHAM	Un-Spliced	Single-Hit	Cufflinks	RLE	0.481101	0.552522	0.06639	0.128431	0.983132	0.955774
WHAM	Un-Spliced	Single-Hit	Cufflinks	TMM	0.484077	0.553636	0.066554	0.128705	0.982396	0.95455
WHAM	Un-Spliced	Single-Hit	RSEM	FPM	0.393116	0.497729	0.067103	0.130142	0.98332	0.955986
WHAM	Un-Spliced	Single-Hit	RSEM	FPKM	0.393116	0.497729	0.067103	0.130142	0.98332	0.955986
WHAM	Un-Spliced	Single-Hit	RSEM	Median	0.298137	0.46274	0.067429	0.130319	0.990307	0.971265
WHAM	Un-Spliced	Single-Hit	RSEM	Upper Quartile	0.419351	0.511852	0.067061	0.130742	0.984417	0.957954
WHAM	Un-Spliced	Single-Hit	RSEM	RLE	0.481423	0.551361	0.066965	0.130074	0.982847	0.954355
WHAM	Un-Spliced	Single-Hit	RSEM	TMM	0.482532	0.552781	0.067098	0.130182	0.982139	0.95337
WHAM	Un-Spliced	Multi-Hit	Count-Based	FPM	0.513806	0.581984	0.066384	0.124057	0.982336	0.956993
WHAM	Un-Spliced	Multi-Hit	Count-Based	FPKM	0.513806	0.581984	0.066384	0.124057	0.982336	0.956993
WHAM	Un-Spliced	Multi-Hit	Count-Based	Median	0.294244	0.460949	0.066849	0.124168	0.989764	0.972132
WHAM	Un-Spliced	Multi-Hit	Count-Based	Upper Quartile	0.454275	0.540694	0.065932	0.124382	0.984776	0.961519
WHAM	Un-Spliced	Multi-Hit	Count-Based	RLE	0.496349	0.570608	0.065974	0.124388	0.982901	0.957723
WHAM	Un-Spliced	Multi-Hit	Count-Based	TMM	0.429685	0.526008	0.066128	0.124598	0.983097	0.957753
WHAM	Un-Spliced	Multi-Hit	Cufflinks	FPM	0.394404	0.496241	0.066416	0.127262	0.983651	0.956867
WHAM	Un-Spliced	Multi-Hit	Cufflinks	FPKM	0.394404	0.496241	0.066416	0.127262	0.983651	0.956867
WHAM	Un-Spliced	Multi-Hit	Cufflinks	Median	0.309331	0.463265	0.066467	0.127264	0.990337	0.972129
WHAM	Un-Spliced	Multi-Hit	Cufflinks	Upper Quartile	0.434322	0.520292	0.066215	0.127313	0.984723	0.959464
WHAM	Un-Spliced	Multi-Hit	Cufflinks	RLE	0.497425	0.5632	0.066238	0.127424	0.982999	0.956419
WHAM	Un-Spliced	Multi-Hit	Cufflinks	TMM	0.498328	0.563867	0.066226	0.127634	0.982454	0.955062
WHAM	Un-Spliced	Multi-Hit	RSEM	FPM	0.391999	0.491376	0.067933	0.133888	0.98304	0.954935
WHAM	Un-Spliced	Multi-Hit	RSEM	FPKM	0.391999	0.491376	0.067933	0.133888	0.98304	0.954935
WHAM	Un-Spliced	Multi-Hit	RSEM	Median	0.286224	0.450323	0.068022	0.134049	0.990177	0.970856
WHAM	Un-Spliced	Multi-Hit	RSEM	Upper Quartile	0.412666	0.503682	0.067934	0.134119	0.984144	0.957456
WHAM	Un-Spliced	Multi-Hit	RSEM	RLE	0.47458	0.54207	0.067753	0.134114	0.982647	0.954683
WHAM	Un-Spliced	Multi-Hit	RSEM	TMM	0.482444	0.549069	0.067974	0.134117	0.981935	0.953429

## Sheet: Variable Names
Median_LogRatio_Deviation	Accuracy: Median Per Gene Log-Ratio Deviation from qPCR (All Genes)
Median_LogRatio_Deviation_LowExpr	Accuracy: Median Per Gene Log-Ratio Deviation from qPCR (Low-Expressing Genes)
UpperQ_LogRatio_Deviation	Accuracy: Upper-Quartile Per Gene Log-Ratio Deviation from qPCR (All Genes)
UpperQ_LogRatio_Deviation_LowExpr	Accuracy: Upper-Quartile Per Gene Log-Ratio Deviation from qPCR (Low-Expressing Genes)
LowerQ_LogRatio_Deviation	Accuracy: Lower-Quartile Per Gene Log-Ratio Deviation from qPCR (All Genes)
LowerQ_LogRatio_Deviation_LowExpr	Accuracy: Lower-Quartile Per Gene Log-Ratio Deviation from qPCR (Low-Expressing Genes)
Median_Replicate_CoV	Precision: Median Per Gene Coefficient of Variation of Replicate Libraries (All Genes)
Median_Replicate_CoV_LowExpr	Precision: Median Per Gene Coefficient of Variation of Replicate Libraries (Low-Expressing Genes)
UpperQ_Replicate_CoV	Precision: Upper-Quartile Per Gene Coefficient of Variation of Replicate Libraries (All Genes)
UpperQ_Replicate_CoV_LowExpr	Precision: Upper-Quartile Per Gene Coefficient of Variation of Replicate Libraries (Low-Expressing Genes)
LowerQ_Replicate_CoV	Precision: Lower-Quartile Per Gene Coefficient of Variation of Replicate Libraries (All Genes)
LowerQ_Replicate_CoV_LowExpr	Precision: Lower-Quartile Per Gene Coefficient of Variation of Replicate Libraries (Low-Expressing Genes)
Median_IntraClass_Corr	Reliability: Median Per Gene Intra-Sample Correlation Coefficient (All Genes)
Median_IntraClass_Corr_LowExpr	Reliability: Median Per Gene Intra-Sample Correlation Coefficient (Low-Expressing Genes)
UpperQ_IntraClass_Corr	Reliability: Upper-Quartile Per Gene Intra-Sample Correlation Coefficient (All Genes)
UpperQ_IntraClass_Corr_LowExpr	Reliability: Upper-Quartile Per Gene Intra-Sample Correlation Coefficient (Low-Expressing Genes)
LowerQ_IntraClass_Corr	Reliability: Lower-Quartile Per Gene Intra-Sample Correlation Coefficient (All Genes)
LowerQ_IntraClass_Corr_LowExpr	Reliability: Lower-Quartile Per Gene Intra-Sample Correlation Coefficient (Low-Expressing Genes)
