# Supplementary material for: Impact of RNA-seq data analysis algorithms on gene expression estimation and downstream prediction
Source: Sci Rep. 2020 Oct 21;10:17925. doi: 10.1038/s41598-020-74567-y (PMC7578822; doi:10.1038/s41598-020-74567-y)
Supplement: Supplementary file 3 — Supplementary Table 11 [file 41598_2020_74567_MOESM3_ESM.xlsx]

## Sheet: Title Info
Impact of RNA-seq Data Analysis Algorithms on Gene Expression Estimation and Downstream Prediction
Li Tong1,6, Po-Yen Wu2,6, John H. Phan1,6, Hamid R. Hassazadeh3, SEQC Consortium4, Weida Tong5,7 & May D. Wang1,7
1Department of Biomedical Engineering, Georgia Institute of Technology and Emory University, Atlanta, Georgia, USA
2School of Electrical and Computer Engineering, Georgia Institute of Technology, Atlanta, Georgia, USA
3School of Computational Science and Engineering, Georgia Institute of Technology, Atlanta, Georgia, USA
4A full list of authors and their affiliations appears at the end of the file
5National Center for Toxicological Research, US Food and Drug Administration, Jefferson, Arkansas, USA
6These authors contributed equally to this work
7These authors are co-corresponding senior authors
Correspondence should be addressed to M.D.W. (maywang@bme.gatech.edu)
Author List for SEQC Consortium
Wendell D. Jones8, Leming Shi5,9, Matthias Fischer10, Christopher E. Mason11,12, Sheng Li11,12, Joshua Xu5, Wei Shi13,14, Jian Wang15, Jean Thierry-Mieg16, Danielle Thierry-Mieg16, Falk Hertwig10, Frank Berthold10, Barbara Hero10, Yang Liao13,14, Gordon K. Smyth13,17, David Kreil18,19, Paweł P. Łabaj18, Dalila Megherbi20, Gary Schroth21, Hong Fang5
8Genomic Laboratories, Q2 Solutions - EA Genomics, Morrisville, North Carolina, USA
9School of Pharmacy and School of Life Sciences, Fudan University, Shanghai, China
10Department of Pediatric Oncology and Hematology and Center of Molecular Medicine Cologne, University of Cologne, Cologne, Germany
11Department of Physiology and Biophysics, Weill Cornell Medical College, New York, New York, USA
12The HRH Prince Alwaleed Bin Talal Bin Abdulaziz Alsaud Institute for Computational Biomedicine, Weill Cornell Medical College, New York, New York, USA
13Bioinformatics Division, The Walter and Eliza Hall Institute of Medical Research, Parkville, Victoria, Australia
14Department of Computing and Information Systems, The University of Melbourne, Parkville, Victoria, Australia
15Research Informatics, Lilly Corporate Center, Eli Lilly and Company, Indianapolis, Indiana, USA
16National Center for Biotechnology Information, National Library of Medicine, National Institutes of Health, Bethesda, Maryland, USA
17School of Mathematics and Statistics, The University of Melbourne, Parkville, Victoria, Australia
18Chair of Bioinformatics Research Group, Boku University Vienna, Vienna, Austria
19School of Life Sciences, University of Warwick, Coventry, UK
20CMINDS Research Center, Department of Electrical and Computer Engineering, University of Massachusetts, Lowell, Massachusetts, USA
21Illumina Inc., Hayward, California, USA

## Sheet: 2018-12-25_NBPrediction
Mapping Algorithm	Mapping Strategy	Mapping Reporting	Quantification	Normalization	Classifier	Clinical Endpoint	Nested Cross-Validation AUC (mean)	Nested Cross-Validation MCC (mean)
Bowtie	Un-Spliced	Multi-Hit	RSEM	FPM	AdaBoost	Death	0.649379	0.228599
Bowtie	Un-Spliced	Multi-Hit	RSEM	FPM	LR	Death	0.665187	0.262079
Bowtie	Un-Spliced	Multi-Hit	RSEM	FPM	SVM_POLY	Death	0.692149	0.224854
Bowtie	Un-Spliced	Multi-Hit	RSEM	FPM	AdaBoost	Event	0.585396	0.131451
Bowtie	Un-Spliced	Multi-Hit	RSEM	FPM	LR	Event	0.610148	0.143864
Bowtie	Un-Spliced	Multi-Hit	RSEM	FPM	SVM_POLY	Event	0.598413	0.0782134
Bowtie	Un-Spliced	Multi-Hit	RSEM	FPKM	AdaBoost	Death	0.649666	0.220148
Bowtie	Un-Spliced	Multi-Hit	RSEM	FPKM	LR	Death	0.663938	0.248114
Bowtie	Un-Spliced	Multi-Hit	RSEM	FPKM	SVM_POLY	Death	0.697759	0.23038
Bowtie	Un-Spliced	Multi-Hit	RSEM	FPKM	AdaBoost	Event	0.584245	0.106025
Bowtie	Un-Spliced	Multi-Hit	RSEM	FPKM	LR	Event	0.617861	0.151745
Bowtie	Un-Spliced	Multi-Hit	RSEM	FPKM	SVM_POLY	Event	0.582613	0.0692841
Bowtie	Un-Spliced	Multi-Hit	RSEM	Median	AdaBoost	Death	0.649445	0.221794
Bowtie	Un-Spliced	Multi-Hit	RSEM	Median	LR	Death	0.67244	0.26407
Bowtie	Un-Spliced	Multi-Hit	RSEM	Median	SVM_POLY	Death	0.692204	0.238115
Bowtie	Un-Spliced	Multi-Hit	RSEM	Median	AdaBoost	Event	0.611536	0.15871
Bowtie	Un-Spliced	Multi-Hit	RSEM	Median	LR	Event	0.592733	0.138266
Bowtie	Un-Spliced	Multi-Hit	RSEM	Median	SVM_POLY	Event	0.580677	0.0737299
Bowtie	Un-Spliced	Multi-Hit	RSEM	Upper Quartile	AdaBoost	Death	0.627487	0.199872
Bowtie	Un-Spliced	Multi-Hit	RSEM	Upper Quartile	LR	Death	0.636389	0.233755
Bowtie	Un-Spliced	Multi-Hit	RSEM	Upper Quartile	SVM_POLY	Death	0.670001	0.195755
Bowtie	Un-Spliced	Multi-Hit	RSEM	Upper Quartile	AdaBoost	Event	0.630481	0.173066
Bowtie	Un-Spliced	Multi-Hit	RSEM	Upper Quartile	LR	Event	0.611913	0.150128
Bowtie	Un-Spliced	Multi-Hit	RSEM	Upper Quartile	SVM_POLY	Event	0.589497	0.0902918
Bowtie	Un-Spliced	Multi-Hit	RSEM	RLE	AdaBoost	Death	0.640347	0.200178
Bowtie	Un-Spliced	Multi-Hit	RSEM	RLE	LR	Death	0.634485	0.181588
Bowtie	Un-Spliced	Multi-Hit	RSEM	RLE	SVM_POLY	Death	0.676671	0.187329
Bowtie	Un-Spliced	Multi-Hit	RSEM	RLE	AdaBoost	Event	0.620388	0.167164
Bowtie	Un-Spliced	Multi-Hit	RSEM	RLE	LR	Event	0.635031	0.214213
Bowtie	Un-Spliced	Multi-Hit	RSEM	RLE	SVM_POLY	Event	0.588577	0.130432
Bowtie	Un-Spliced	Multi-Hit	RSEM	TMM	AdaBoost	Death	0.644641	0.230764
Bowtie	Un-Spliced	Multi-Hit	RSEM	TMM	LR	Death	0.653767	0.214926
Bowtie	Un-Spliced	Multi-Hit	RSEM	TMM	SVM_POLY	Death	0.677478	0.192983
Bowtie	Un-Spliced	Multi-Hit	RSEM	TMM	AdaBoost	Event	0.606867	0.15063
Bowtie	Un-Spliced	Multi-Hit	RSEM	TMM	LR	Event	0.598535	0.155536
Bowtie	Un-Spliced	Multi-Hit	RSEM	TMM	SVM_POLY	Event	0.596065	0.0744927
Bowtie2	Un-Spliced	Single-Hit	Count-Based	FPM	AdaBoost	Death	0.611977	0.193442
Bowtie2	Un-Spliced	Single-Hit	Count-Based	FPM	LR	Death	0.65474	0.227483
Bowtie2	Un-Spliced	Single-Hit	Count-Based	FPM	SVM_POLY	Death	0.685031	0.215929
Bowtie2	Un-Spliced	Single-Hit	Count-Based	FPM	AdaBoost	Event	0.589955	0.149627
Bowtie2	Un-Spliced	Single-Hit	Count-Based	FPM	LR	Event	0.600938	0.167581
Bowtie2	Un-Spliced	Single-Hit	Count-Based	FPM	SVM_POLY	Event	0.604265	0.0853181
Bowtie2	Un-Spliced	Single-Hit	Count-Based	FPKM	AdaBoost	Death	0.636894	0.176826
Bowtie2	Un-Spliced	Single-Hit	Count-Based	FPKM	LR	Death	0.66301	0.259519
Bowtie2	Un-Spliced	Single-Hit	Count-Based	FPKM	SVM_POLY	Death	0.693794	0.237507
Bowtie2	Un-Spliced	Single-Hit	Count-Based	FPKM	AdaBoost	Event	0.581743	0.113437
Bowtie2	Un-Spliced	Single-Hit	Count-Based	FPKM	LR	Event	0.615601	0.178644
Bowtie2	Un-Spliced	Single-Hit	Count-Based	FPKM	SVM_POLY	Event	0.596714	0.056935
Bowtie2	Un-Spliced	Single-Hit	Count-Based	Median	AdaBoost	Death	0.65952	0.207904
Bowtie2	Un-Spliced	Single-Hit	Count-Based	Median	LR	Death	0.680027	0.283774
Bowtie2	Un-Spliced	Single-Hit	Count-Based	Median	SVM_POLY	Death	0.695839	0.219822
Bowtie2	Un-Spliced	Single-Hit	Count-Based	Median	AdaBoost	Event	0.647878	0.197694
Bowtie2	Un-Spliced	Single-Hit	Count-Based	Median	LR	Event	0.632403	0.187551
Bowtie2	Un-Spliced	Single-Hit	Count-Based	Median	SVM_POLY	Event	0.612243	0.0865841
Bowtie2	Un-Spliced	Single-Hit	Count-Based	Upper Quartile	AdaBoost	Death	0.622258	0.178163
Bowtie2	Un-Spliced	Single-Hit	Count-Based	Upper Quartile	LR	Death	0.667123	0.256108
Bowtie2	Un-Spliced	Single-Hit	Count-Based	Upper Quartile	SVM_POLY	Death	0.675215	0.203369
Bowtie2	Un-Spliced	Single-Hit	Count-Based	Upper Quartile	AdaBoost	Event	0.617108	0.18376
Bowtie2	Un-Spliced	Single-Hit	Count-Based	Upper Quartile	LR	Event	0.628901	0.178841
Bowtie2	Un-Spliced	Single-Hit	Count-Based	Upper Quartile	SVM_POLY	Event	0.615736	0.137613
Bowtie2	Un-Spliced	Single-Hit	Count-Based	RLE	AdaBoost	Death	0.64696	0.20738
Bowtie2	Un-Spliced	Single-Hit	Count-Based	RLE	LR	Death	0.627255	0.200424
Bowtie2	Un-Spliced	Single-Hit	Count-Based	RLE	SVM_POLY	Death	0.668794	0.2233
Bowtie2	Un-Spliced	Single-Hit	Count-Based	RLE	AdaBoost	Event	0.616856	0.176864
Bowtie2	Un-Spliced	Single-Hit	Count-Based	RLE	LR	Event	0.640032	0.207594
Bowtie2	Un-Spliced	Single-Hit	Count-Based	RLE	SVM_POLY	Event	0.595456	0.0948994
Bowtie2	Un-Spliced	Single-Hit	Count-Based	TMM	AdaBoost	Death	0.644409	0.231901
Bowtie2	Un-Spliced	Single-Hit	Count-Based	TMM	LR	Death	0.627438	0.229781
Bowtie2	Un-Spliced	Single-Hit	Count-Based	TMM	SVM_POLY	Death	0.668462	0.201494
Bowtie2	Un-Spliced	Single-Hit	Count-Based	TMM	AdaBoost	Event	0.601493	0.129694
Bowtie2	Un-Spliced	Single-Hit	Count-Based	TMM	LR	Event	0.654102	0.242
Bowtie2	Un-Spliced	Single-Hit	Count-Based	TMM	SVM_POLY	Event	0.60864	0.124082
Bowtie2	Un-Spliced	Single-Hit	Cufflinks	FPM	AdaBoost	Death	0.625518	0.178638
Bowtie2	Un-Spliced	Single-Hit	Cufflinks	FPM	LR	Death	0.628702	0.18693
Bowtie2	Un-Spliced	Single-Hit	Cufflinks	FPM	SVM_POLY	Death	0.670767	0.213459
Bowtie2	Un-Spliced	Single-Hit	Cufflinks	FPM	AdaBoost	Event	0.618925	0.170609
Bowtie2	Un-Spliced	Single-Hit	Cufflinks	FPM	LR	Event	0.617341	0.176674
Bowtie2	Un-Spliced	Single-Hit	Cufflinks	FPM	SVM_POLY	Event	0.599225	0.0516918
Bowtie2	Un-Spliced	Single-Hit	Cufflinks	FPKM	AdaBoost	Death	0.634669	0.204521
Bowtie2	Un-Spliced	Single-Hit	Cufflinks	FPKM	LR	Death	0.631715	0.182467
Bowtie2	Un-Spliced	Single-Hit	Cufflinks	FPKM	SVM_POLY	Death	0.669921	0.222026
Bowtie2	Un-Spliced	Single-Hit	Cufflinks	FPKM	AdaBoost	Event	0.609135	0.152583
Bowtie2	Un-Spliced	Single-Hit	Cufflinks	FPKM	LR	Event	0.628775	0.190499
Bowtie2	Un-Spliced	Single-Hit	Cufflinks	FPKM	SVM_POLY	Event	0.610582	0.0213768
Bowtie2	Un-Spliced	Single-Hit	Cufflinks	Median	AdaBoost	Death	0.638124	0.205255
Bowtie2	Un-Spliced	Single-Hit	Cufflinks	Median	LR	Death	0.685686	0.285377
Bowtie2	Un-Spliced	Single-Hit	Cufflinks	Median	SVM_POLY	Death	0.698744	0.214925
Bowtie2	Un-Spliced	Single-Hit	Cufflinks	Median	AdaBoost	Event	0.590066	0.114447
Bowtie2	Un-Spliced	Single-Hit	Cufflinks	Median	LR	Event	0.620235	0.152209
Bowtie2	Un-Spliced	Single-Hit	Cufflinks	Median	SVM_POLY	Event	0.572276	0.0432474
Bowtie2	Un-Spliced	Single-Hit	Cufflinks	Upper Quartile	AdaBoost	Death	0.593947	0.151569
Bowtie2	Un-Spliced	Single-Hit	Cufflinks	Upper Quartile	LR	Death	0.636976	0.206154
Bowtie2	Un-Spliced	Single-Hit	Cufflinks	Upper Quartile	SVM_POLY	Death	0.657194	0.228001
Bowtie2	Un-Spliced	Single-Hit	Cufflinks	Upper Quartile	AdaBoost	Event	0.629631	0.193869
Bowtie2	Un-Spliced	Single-Hit	Cufflinks	Upper Quartile	LR	Event	0.634458	0.199138
Bowtie2	Un-Spliced	Single-Hit	Cufflinks	Upper Quartile	SVM_POLY	Event	0.599055	0.0811619
Bowtie2	Un-Spliced	Single-Hit	Cufflinks	RLE	AdaBoost	Death	0.634329	0.199154
Bowtie2	Un-Spliced	Single-Hit	Cufflinks	RLE	LR	Death	0.647295	0.219011
Bowtie2	Un-Spliced	Single-Hit	Cufflinks	RLE	SVM_POLY	Death	0.674013	0.207894
Bowtie2	Un-Spliced	Single-Hit	Cufflinks	RLE	AdaBoost	Event	0.620251	0.183737
Bowtie2	Un-Spliced	Single-Hit	Cufflinks	RLE	LR	Event	0.635496	0.173672
Bowtie2	Un-Spliced	Single-Hit	Cufflinks	RLE	SVM_POLY	Event	0.59108	0.0939594
Bowtie2	Un-Spliced	Single-Hit	Cufflinks	TMM	AdaBoost	Death	0.637941	0.190651
Bowtie2	Un-Spliced	Single-Hit	Cufflinks	TMM	LR	Death	0.64234	0.243895
Bowtie2	Un-Spliced	Single-Hit	Cufflinks	TMM	SVM_POLY	Death	0.667647	0.220504
Bowtie2	Un-Spliced	Single-Hit	Cufflinks	TMM	AdaBoost	Event	0.60667	0.174762
Bowtie2	Un-Spliced	Single-Hit	Cufflinks	TMM	LR	Event	0.630071	0.180055
Bowtie2	Un-Spliced	Single-Hit	Cufflinks	TMM	SVM_POLY	Event	0.604278	0.0982803
Bowtie2	Un-Spliced	Single-Hit	RSEM	FPM	AdaBoost	Death	0.626533	0.199232
Bowtie2	Un-Spliced	Single-Hit	RSEM	FPM	LR	Death	0.635587	0.204633
Bowtie2	Un-Spliced	Single-Hit	RSEM	FPM	SVM_POLY	Death	0.677898	0.254898
Bowtie2	Un-Spliced	Single-Hit	RSEM	FPM	AdaBoost	Event	0.606057	0.132878
Bowtie2	Un-Spliced	Single-Hit	RSEM	FPM	LR	Event	0.615888	0.140181
Bowtie2	Un-Spliced	Single-Hit	RSEM	FPM	SVM_POLY	Event	0.604758	0.119524
Bowtie2	Un-Spliced	Single-Hit	RSEM	FPKM	AdaBoost	Death	0.628879	0.191946
Bowtie2	Un-Spliced	Single-Hit	RSEM	FPKM	LR	Death	0.63398	0.209527
Bowtie2	Un-Spliced	Single-Hit	RSEM	FPKM	SVM_POLY	Death	0.669091	0.233002
Bowtie2	Un-Spliced	Single-Hit	RSEM	FPKM	AdaBoost	Event	0.592351	0.132626
Bowtie2	Un-Spliced	Single-Hit	RSEM	FPKM	LR	Event	0.600676	0.138508
Bowtie2	Un-Spliced	Single-Hit	RSEM	FPKM	SVM_POLY	Event	0.577298	0.0586081
Bowtie2	Un-Spliced	Single-Hit	RSEM	Median	AdaBoost	Death	0.635708	0.183902
Bowtie2	Un-Spliced	Single-Hit	RSEM	Median	LR	Death	0.696183	0.298677
Bowtie2	Un-Spliced	Single-Hit	RSEM	Median	SVM_POLY	Death	0.701896	0.238051
Bowtie2	Un-Spliced	Single-Hit	RSEM	Median	AdaBoost	Event	0.595767	0.151867
Bowtie2	Un-Spliced	Single-Hit	RSEM	Median	LR	Event	0.611793	0.16417
Bowtie2	Un-Spliced	Single-Hit	RSEM	Median	SVM_POLY	Event	0.577643	0.101335
Bowtie2	Un-Spliced	Single-Hit	RSEM	Upper Quartile	AdaBoost	Death	0.60805	0.165366
Bowtie2	Un-Spliced	Single-Hit	RSEM	Upper Quartile	LR	Death	0.6278	0.203388
Bowtie2	Un-Spliced	Single-Hit	RSEM	Upper Quartile	SVM_POLY	Death	0.642548	0.145729
Bowtie2	Un-Spliced	Single-Hit	RSEM	Upper Quartile	AdaBoost	Event	0.598383	0.139065
Bowtie2	Un-Spliced	Single-Hit	RSEM	Upper Quartile	LR	Event	0.598477	0.137035
Bowtie2	Un-Spliced	Single-Hit	RSEM	Upper Quartile	SVM_POLY	Event	0.585677	0.030903
Bowtie2	Un-Spliced	Single-Hit	RSEM	RLE	AdaBoost	Death	0.629956	0.188073
Bowtie2	Un-Spliced	Single-Hit	RSEM	RLE	LR	Death	0.636807	0.196141
Bowtie2	Un-Spliced	Single-Hit	RSEM	RLE	SVM_POLY	Death	0.669479	0.232897
Bowtie2	Un-Spliced	Single-Hit	RSEM	RLE	AdaBoost	Event	0.597659	0.138209
Bowtie2	Un-Spliced	Single-Hit	RSEM	RLE	LR	Event	0.597049	0.141516
Bowtie2	Un-Spliced	Single-Hit	RSEM	RLE	SVM_POLY	Event	0.578142	0.0992711
Bowtie2	Un-Spliced	Single-Hit	RSEM	TMM	AdaBoost	Death	0.618738	0.183791
Bowtie2	Un-Spliced	Single-Hit	RSEM	TMM	LR	Death	0.627016	0.181085
Bowtie2	Un-Spliced	Single-Hit	RSEM	TMM	SVM_POLY	Death	0.673395	0.177345
Bowtie2	Un-Spliced	Single-Hit	RSEM	TMM	AdaBoost	Event	0.623622	0.173052
Bowtie2	Un-Spliced	Single-Hit	RSEM	TMM	LR	Event	0.622483	0.193273
Bowtie2	Un-Spliced	Single-Hit	RSEM	TMM	SVM_POLY	Event	0.605789	0.110115
Bowtie2	Un-Spliced	Multi-Hit	Count-Based	FPM	AdaBoost	Death	0.651351	0.219486
Bowtie2	Un-Spliced	Multi-Hit	Count-Based	FPM	LR	Death	0.652762	0.238701
Bowtie2	Un-Spliced	Multi-Hit	Count-Based	FPM	SVM_POLY	Death	0.678089	0.214924
Bowtie2	Un-Spliced	Multi-Hit	Count-Based	FPM	AdaBoost	Event	0.587183	0.0990445
Bowtie2	Un-Spliced	Multi-Hit	Count-Based	FPM	LR	Event	0.597687	0.12682
Bowtie2	Un-Spliced	Multi-Hit	Count-Based	FPM	SVM_POLY	Event	0.575439	0.0246031
Bowtie2	Un-Spliced	Multi-Hit	Count-Based	FPKM	AdaBoost	Death	0.655235	0.227062
Bowtie2	Un-Spliced	Multi-Hit	Count-Based	FPKM	LR	Death	0.649762	0.251866
Bowtie2	Un-Spliced	Multi-Hit	Count-Based	FPKM	SVM_POLY	Death	0.680763	0.249188
Bowtie2	Un-Spliced	Multi-Hit	Count-Based	FPKM	AdaBoost	Event	0.591135	0.106066
Bowtie2	Un-Spliced	Multi-Hit	Count-Based	FPKM	LR	Event	0.609983	0.152376
Bowtie2	Un-Spliced	Multi-Hit	Count-Based	FPKM	SVM_POLY	Event	0.591486	0.0584013
Bowtie2	Un-Spliced	Multi-Hit	Count-Based	Median	AdaBoost	Death	0.660206	0.233641
Bowtie2	Un-Spliced	Multi-Hit	Count-Based	Median	LR	Death	0.68165	0.278491
Bowtie2	Un-Spliced	Multi-Hit	Count-Based	Median	SVM_POLY	Death	0.694081	0.202796
Bowtie2	Un-Spliced	Multi-Hit	Count-Based	Median	AdaBoost	Event	0.65204	0.206716
Bowtie2	Un-Spliced	Multi-Hit	Count-Based	Median	LR	Event	0.625849	0.169397
Bowtie2	Un-Spliced	Multi-Hit	Count-Based	Median	SVM_POLY	Event	0.605746	0.118043
Bowtie2	Un-Spliced	Multi-Hit	Count-Based	Upper Quartile	AdaBoost	Death	0.632644	0.211213
Bowtie2	Un-Spliced	Multi-Hit	Count-Based	Upper Quartile	LR	Death	0.660015	0.242553
Bowtie2	Un-Spliced	Multi-Hit	Count-Based	Upper Quartile	SVM_POLY	Death	0.680176	0.2053
Bowtie2	Un-Spliced	Multi-Hit	Count-Based	Upper Quartile	AdaBoost	Event	0.667036	0.244076
Bowtie2	Un-Spliced	Multi-Hit	Count-Based	Upper Quartile	LR	Event	0.638204	0.196332
Bowtie2	Un-Spliced	Multi-Hit	Count-Based	Upper Quartile	SVM_POLY	Event	0.613999	0.089384
Bowtie2	Un-Spliced	Multi-Hit	Count-Based	RLE	AdaBoost	Death	0.678683	0.295519
Bowtie2	Un-Spliced	Multi-Hit	Count-Based	RLE	LR	Death	0.680562	0.256941
Bowtie2	Un-Spliced	Multi-Hit	Count-Based	RLE	SVM_POLY	Death	0.687894	0.215743
Bowtie2	Un-Spliced	Multi-Hit	Count-Based	RLE	AdaBoost	Event	0.662705	0.23867
Bowtie2	Un-Spliced	Multi-Hit	Count-Based	RLE	LR	Event	0.645317	0.1905
Bowtie2	Un-Spliced	Multi-Hit	Count-Based	RLE	SVM_POLY	Event	0.628	0.103111
Bowtie2	Un-Spliced	Multi-Hit	Count-Based	TMM	AdaBoost	Death	0.675758	0.252553
Bowtie2	Un-Spliced	Multi-Hit	Count-Based	TMM	LR	Death	0.655866	0.247616
Bowtie2	Un-Spliced	Multi-Hit	Count-Based	TMM	SVM_POLY	Death	0.682285	0.238759
Bowtie2	Un-Spliced	Multi-Hit	Count-Based	TMM	AdaBoost	Event	0.639287	0.215457
Bowtie2	Un-Spliced	Multi-Hit	Count-Based	TMM	LR	Event	0.647648	0.210497
Bowtie2	Un-Spliced	Multi-Hit	Count-Based	TMM	SVM_POLY	Event	0.627223	0.115455
Bowtie2	Un-Spliced	Multi-Hit	Cufflinks	FPM	AdaBoost	Death	0.6155	0.172568
Bowtie2	Un-Spliced	Multi-Hit	Cufflinks	FPM	LR	Death	0.624118	0.171655
Bowtie2	Un-Spliced	Multi-Hit	Cufflinks	FPM	SVM_POLY	Death	0.662166	0.206117
Bowtie2	Un-Spliced	Multi-Hit	Cufflinks	FPM	AdaBoost	Event	0.630956	0.200274
Bowtie2	Un-Spliced	Multi-Hit	Cufflinks	FPM	LR	Event	0.634553	0.189781
Bowtie2	Un-Spliced	Multi-Hit	Cufflinks	FPM	SVM_POLY	Event	0.609409	0.0488463
Bowtie2	Un-Spliced	Multi-Hit	Cufflinks	FPKM	AdaBoost	Death	0.631176	0.210544
Bowtie2	Un-Spliced	Multi-Hit	Cufflinks	FPKM	LR	Death	0.61378	0.18688
Bowtie2	Un-Spliced	Multi-Hit	Cufflinks	FPKM	SVM_POLY	Death	0.657339	0.180073
Bowtie2	Un-Spliced	Multi-Hit	Cufflinks	FPKM	AdaBoost	Event	0.627741	0.185122
Bowtie2	Un-Spliced	Multi-Hit	Cufflinks	FPKM	LR	Event	0.638219	0.217901
Bowtie2	Un-Spliced	Multi-Hit	Cufflinks	FPKM	SVM_POLY	Event	0.610648	0.0676849
Bowtie2	Un-Spliced	Multi-Hit	Cufflinks	Median	AdaBoost	Death	0.656452	0.228209
Bowtie2	Un-Spliced	Multi-Hit	Cufflinks	Median	LR	Death	0.661394	0.254034
Bowtie2	Un-Spliced	Multi-Hit	Cufflinks	Median	SVM_POLY	Death	0.696733	0.245794
Bowtie2	Un-Spliced	Multi-Hit	Cufflinks	Median	AdaBoost	Event	0.664537	0.231563
Bowtie2	Un-Spliced	Multi-Hit	Cufflinks	Median	LR	Event	0.60426	0.163691
Bowtie2	Un-Spliced	Multi-Hit	Cufflinks	Median	SVM_POLY	Event	0.60418	0.100095
Bowtie2	Un-Spliced	Multi-Hit	Cufflinks	Upper Quartile	AdaBoost	Death	0.603484	0.155055
Bowtie2	Un-Spliced	Multi-Hit	Cufflinks	Upper Quartile	LR	Death	0.63662	0.205581
Bowtie2	Un-Spliced	Multi-Hit	Cufflinks	Upper Quartile	SVM_POLY	Death	0.666154	0.194398
Bowtie2	Un-Spliced	Multi-Hit	Cufflinks	Upper Quartile	AdaBoost	Event	0.648544	0.23611
Bowtie2	Un-Spliced	Multi-Hit	Cufflinks	Upper Quartile	LR	Event	0.629123	0.20154
Bowtie2	Un-Spliced	Multi-Hit	Cufflinks	Upper Quartile	SVM_POLY	Event	0.586762	0.0997446
Bowtie2	Un-Spliced	Multi-Hit	Cufflinks	RLE	AdaBoost	Death	0.610466	0.184418
Bowtie2	Un-Spliced	Multi-Hit	Cufflinks	RLE	LR	Death	0.623525	0.179338
Bowtie2	Un-Spliced	Multi-Hit	Cufflinks	RLE	SVM_POLY	Death	0.661928	0.201293
Bowtie2	Un-Spliced	Multi-Hit	Cufflinks	RLE	AdaBoost	Event	0.622728	0.177905
Bowtie2	Un-Spliced	Multi-Hit	Cufflinks	RLE	LR	Event	0.632947	0.188749
Bowtie2	Un-Spliced	Multi-Hit	Cufflinks	RLE	SVM_POLY	Event	0.598674	0.107394
Bowtie2	Un-Spliced	Multi-Hit	Cufflinks	TMM	AdaBoost	Death	0.623669	0.189712
Bowtie2	Un-Spliced	Multi-Hit	Cufflinks	TMM	LR	Death	0.613611	0.165301
Bowtie2	Un-Spliced	Multi-Hit	Cufflinks	TMM	SVM_POLY	Death	0.647111	0.208743
Bowtie2	Un-Spliced	Multi-Hit	Cufflinks	TMM	AdaBoost	Event	0.627867	0.179811
Bowtie2	Un-Spliced	Multi-Hit	Cufflinks	TMM	LR	Event	0.619499	0.166071
Bowtie2	Un-Spliced	Multi-Hit	Cufflinks	TMM	SVM_POLY	Event	0.623668	0.140853
Bowtie2	Un-Spliced	Multi-Hit	RSEM	FPM	AdaBoost	Death	0.636281	0.191412
Bowtie2	Un-Spliced	Multi-Hit	RSEM	FPM	LR	Death	0.651219	0.21905
Bowtie2	Un-Spliced	Multi-Hit	RSEM	FPM	SVM_POLY	Death	0.691235	0.220751
Bowtie2	Un-Spliced	Multi-Hit	RSEM	FPM	AdaBoost	Event	0.584925	0.113714
Bowtie2	Un-Spliced	Multi-Hit	RSEM	FPM	LR	Event	0.595188	0.129206
Bowtie2	Un-Spliced	Multi-Hit	RSEM	FPM	SVM_POLY	Event	0.597577	0.0754494
Bowtie2	Un-Spliced	Multi-Hit	RSEM	FPKM	AdaBoost	Death	0.615961	0.185267
Bowtie2	Un-Spliced	Multi-Hit	RSEM	FPKM	LR	Death	0.661555	0.241826
Bowtie2	Un-Spliced	Multi-Hit	RSEM	FPKM	SVM_POLY	Death	0.689795	0.267718
Bowtie2	Un-Spliced	Multi-Hit	RSEM	FPKM	AdaBoost	Event	0.605686	0.132559
Bowtie2	Un-Spliced	Multi-Hit	RSEM	FPKM	LR	Event	0.596376	0.123948
Bowtie2	Un-Spliced	Multi-Hit	RSEM	FPKM	SVM_POLY	Event	0.593804	0.0695023
Bowtie2	Un-Spliced	Multi-Hit	RSEM	Median	AdaBoost	Death	0.645863	0.186838
Bowtie2	Un-Spliced	Multi-Hit	RSEM	Median	LR	Death	0.68963	0.288093
Bowtie2	Un-Spliced	Multi-Hit	RSEM	Median	SVM_POLY	Death	0.695129	0.217434
Bowtie2	Un-Spliced	Multi-Hit	RSEM	Median	AdaBoost	Event	0.585006	0.130332
Bowtie2	Un-Spliced	Multi-Hit	RSEM	Median	LR	Event	0.587715	0.125142
Bowtie2	Un-Spliced	Multi-Hit	RSEM	Median	SVM_POLY	Event	0.57274	0.0584448
Bowtie2	Un-Spliced	Multi-Hit	RSEM	Upper Quartile	AdaBoost	Death	0.607982	0.182015
Bowtie2	Un-Spliced	Multi-Hit	RSEM	Upper Quartile	LR	Death	0.633726	0.198874
Bowtie2	Un-Spliced	Multi-Hit	RSEM	Upper Quartile	SVM_POLY	Death	0.663895	0.20294
Bowtie2	Un-Spliced	Multi-Hit	RSEM	Upper Quartile	AdaBoost	Event	0.612914	0.164297
Bowtie2	Un-Spliced	Multi-Hit	RSEM	Upper Quartile	LR	Event	0.598566	0.120661
Bowtie2	Un-Spliced	Multi-Hit	RSEM	Upper Quartile	SVM_POLY	Event	0.579719	0.0618649
Bowtie2	Un-Spliced	Multi-Hit	RSEM	RLE	AdaBoost	Death	0.627873	0.187566
Bowtie2	Un-Spliced	Multi-Hit	RSEM	RLE	LR	Death	0.641566	0.216603
Bowtie2	Un-Spliced	Multi-Hit	RSEM	RLE	SVM_POLY	Death	0.665122	0.192239
Bowtie2	Un-Spliced	Multi-Hit	RSEM	RLE	AdaBoost	Event	0.617825	0.195593
Bowtie2	Un-Spliced	Multi-Hit	RSEM	RLE	LR	Event	0.609649	0.144838
Bowtie2	Un-Spliced	Multi-Hit	RSEM	RLE	SVM_POLY	Event	0.591873	0.0827181
Bowtie2	Un-Spliced	Multi-Hit	RSEM	TMM	AdaBoost	Death	0.605897	0.160306
Bowtie2	Un-Spliced	Multi-Hit	RSEM	TMM	LR	Death	0.650874	0.207135
Bowtie2	Un-Spliced	Multi-Hit	RSEM	TMM	SVM_POLY	Death	0.666953	0.214706
Bowtie2	Un-Spliced	Multi-Hit	RSEM	TMM	AdaBoost	Event	0.616734	0.176247
Bowtie2	Un-Spliced	Multi-Hit	RSEM	TMM	LR	Event	0.619264	0.193833
Bowtie2	Un-Spliced	Multi-Hit	RSEM	TMM	SVM_POLY	Event	0.589835	0.0642231
BWA	Un-Spliced	Single-Hit	Count-Based	FPM	AdaBoost	Death	0.623049	0.187927
BWA	Un-Spliced	Single-Hit	Count-Based	FPM	LR	Death	0.640809	0.209722
BWA	Un-Spliced	Single-Hit	Count-Based	FPM	SVM_POLY	Death	0.684536	0.239946
BWA	Un-Spliced	Single-Hit	Count-Based	FPM	AdaBoost	Event	0.60149	0.131234
BWA	Un-Spliced	Single-Hit	Count-Based	FPM	LR	Event	0.610256	0.146594
BWA	Un-Spliced	Single-Hit	Count-Based	FPM	SVM_POLY	Event	0.619991	0.0940901
BWA	Un-Spliced	Single-Hit	Count-Based	FPKM	AdaBoost	Death	0.613195	0.162629
BWA	Un-Spliced	Single-Hit	Count-Based	FPKM	LR	Death	0.640774	0.231596
BWA	Un-Spliced	Single-Hit	Count-Based	FPKM	SVM_POLY	Death	0.688727	0.240375
BWA	Un-Spliced	Single-Hit	Count-Based	FPKM	AdaBoost	Event	0.610021	0.1325
BWA	Un-Spliced	Single-Hit	Count-Based	FPKM	LR	Event	0.597898	0.122774
BWA	Un-Spliced	Single-Hit	Count-Based	FPKM	SVM_POLY	Event	0.605602	0.106699
BWA	Un-Spliced	Single-Hit	Count-Based	Median	AdaBoost	Death	0.666764	0.241176
BWA	Un-Spliced	Single-Hit	Count-Based	Median	LR	Death	0.674597	0.273681
BWA	Un-Spliced	Single-Hit	Count-Based	Median	SVM_POLY	Death	0.677675	0.225547
BWA	Un-Spliced	Single-Hit	Count-Based	Median	AdaBoost	Event	0.606229	0.150142
BWA	Un-Spliced	Single-Hit	Count-Based	Median	LR	Event	0.611521	0.14478
BWA	Un-Spliced	Single-Hit	Count-Based	Median	SVM_POLY	Event	0.609936	0.123795
BWA	Un-Spliced	Single-Hit	Count-Based	Upper Quartile	AdaBoost	Death	0.614258	0.151601
BWA	Un-Spliced	Single-Hit	Count-Based	Upper Quartile	LR	Death	0.634717	0.22448
BWA	Un-Spliced	Single-Hit	Count-Based	Upper Quartile	SVM_POLY	Death	0.662911	0.178084
BWA	Un-Spliced	Single-Hit	Count-Based	Upper Quartile	AdaBoost	Event	0.619376	0.182026
BWA	Un-Spliced	Single-Hit	Count-Based	Upper Quartile	LR	Event	0.614174	0.164939
BWA	Un-Spliced	Single-Hit	Count-Based	Upper Quartile	SVM_POLY	Event	0.596319	0.0763642
BWA	Un-Spliced	Single-Hit	Count-Based	RLE	AdaBoost	Death	0.64555	0.201681
BWA	Un-Spliced	Single-Hit	Count-Based	RLE	LR	Death	0.622198	0.173735
BWA	Un-Spliced	Single-Hit	Count-Based	RLE	SVM_POLY	Death	0.652565	0.208024
BWA	Un-Spliced	Single-Hit	Count-Based	RLE	AdaBoost	Event	0.610365	0.175177
BWA	Un-Spliced	Single-Hit	Count-Based	RLE	LR	Event	0.627078	0.206268
BWA	Un-Spliced	Single-Hit	Count-Based	RLE	SVM_POLY	Event	0.599906	0.116068
BWA	Un-Spliced	Single-Hit	Count-Based	TMM	AdaBoost	Death	0.657608	0.253114
BWA	Un-Spliced	Single-Hit	Count-Based	TMM	LR	Death	0.671715	0.259401
BWA	Un-Spliced	Single-Hit	Count-Based	TMM	SVM_POLY	Death	0.681978	0.265001
BWA	Un-Spliced	Single-Hit	Count-Based	TMM	AdaBoost	Event	0.632518	0.164884
BWA	Un-Spliced	Single-Hit	Count-Based	TMM	LR	Event	0.617563	0.191487
BWA	Un-Spliced	Single-Hit	Count-Based	TMM	SVM_POLY	Event	0.618138	0.101627
BWA	Un-Spliced	Single-Hit	Cufflinks	FPM	AdaBoost	Death	0.628661	0.177088
BWA	Un-Spliced	Single-Hit	Cufflinks	FPM	LR	Death	0.638207	0.205187
BWA	Un-Spliced	Single-Hit	Cufflinks	FPM	SVM_POLY	Death	0.662765	0.218449
BWA	Un-Spliced	Single-Hit	Cufflinks	FPM	AdaBoost	Event	0.607872	0.1401
BWA	Un-Spliced	Single-Hit	Cufflinks	FPM	LR	Event	0.600251	0.151956
BWA	Un-Spliced	Single-Hit	Cufflinks	FPM	SVM_POLY	Event	0.613086	0.0522289
BWA	Un-Spliced	Single-Hit	Cufflinks	FPKM	AdaBoost	Death	0.63296	0.211028
BWA	Un-Spliced	Single-Hit	Cufflinks	FPKM	LR	Death	0.640571	0.211807
BWA	Un-Spliced	Single-Hit	Cufflinks	FPKM	SVM_POLY	Death	0.681664	0.215109
BWA	Un-Spliced	Single-Hit	Cufflinks	FPKM	AdaBoost	Event	0.5975	0.12211
BWA	Un-Spliced	Single-Hit	Cufflinks	FPKM	LR	Event	0.610591	0.14506
BWA	Un-Spliced	Single-Hit	Cufflinks	FPKM	SVM_POLY	Event	0.603261	0.0694338
BWA	Un-Spliced	Single-Hit	Cufflinks	Median	AdaBoost	Death	0.638903	0.203095
BWA	Un-Spliced	Single-Hit	Cufflinks	Median	LR	Death	0.660471	0.252262
BWA	Un-Spliced	Single-Hit	Cufflinks	Median	SVM_POLY	Death	0.703751	0.225773
BWA	Un-Spliced	Single-Hit	Cufflinks	Median	AdaBoost	Event	0.628477	0.210772
BWA	Un-Spliced	Single-Hit	Cufflinks	Median	LR	Event	0.646934	0.202358
BWA	Un-Spliced	Single-Hit	Cufflinks	Median	SVM_POLY	Event	0.614453	0.107684
BWA	Un-Spliced	Single-Hit	Cufflinks	Upper Quartile	AdaBoost	Death	0.605676	0.136057
BWA	Un-Spliced	Single-Hit	Cufflinks	Upper Quartile	LR	Death	0.653679	0.214418
BWA	Un-Spliced	Single-Hit	Cufflinks	Upper Quartile	SVM_POLY	Death	0.675119	0.205662
BWA	Un-Spliced	Single-Hit	Cufflinks	Upper Quartile	AdaBoost	Event	0.647848	0.223761
BWA	Un-Spliced	Single-Hit	Cufflinks	Upper Quartile	LR	Event	0.654325	0.219311
BWA	Un-Spliced	Single-Hit	Cufflinks	Upper Quartile	SVM_POLY	Event	0.612855	0.0966439
BWA	Un-Spliced	Single-Hit	Cufflinks	RLE	AdaBoost	Death	0.636617	0.211787
BWA	Un-Spliced	Single-Hit	Cufflinks	RLE	LR	Death	0.64307	0.222269
BWA	Un-Spliced	Single-Hit	Cufflinks	RLE	SVM_POLY	Death	0.679364	0.20501
BWA	Un-Spliced	Single-Hit	Cufflinks	RLE	AdaBoost	Event	0.632417	0.184982
BWA	Un-Spliced	Single-Hit	Cufflinks	RLE	LR	Event	0.609583	0.145246
BWA	Un-Spliced	Single-Hit	Cufflinks	RLE	SVM_POLY	Event	0.605991	0.114915
BWA	Un-Spliced	Single-Hit	Cufflinks	TMM	AdaBoost	Death	0.625703	0.170069
BWA	Un-Spliced	Single-Hit	Cufflinks	TMM	LR	Death	0.654096	0.246266
BWA	Un-Spliced	Single-Hit	Cufflinks	TMM	SVM_POLY	Death	0.671913	0.251402
BWA	Un-Spliced	Single-Hit	Cufflinks	TMM	AdaBoost	Event	0.621082	0.175922
BWA	Un-Spliced	Single-Hit	Cufflinks	TMM	LR	Event	0.642827	0.204224
BWA	Un-Spliced	Single-Hit	Cufflinks	TMM	SVM_POLY	Event	0.605064	0.109696
BWA	Un-Spliced	Single-Hit	RSEM	FPM	AdaBoost	Death	0.625921	0.178447
BWA	Un-Spliced	Single-Hit	RSEM	FPM	LR	Death	0.612244	0.172523
BWA	Un-Spliced	Single-Hit	RSEM	FPM	SVM_POLY	Death	0.673889	0.223347
BWA	Un-Spliced	Single-Hit	RSEM	FPM	AdaBoost	Event	0.611554	0.146087
BWA	Un-Spliced	Single-Hit	RSEM	FPM	LR	Event	0.594677	0.145281
BWA	Un-Spliced	Single-Hit	RSEM	FPM	SVM_POLY	Event	0.582101	0.0517861
BWA	Un-Spliced	Single-Hit	RSEM	FPKM	AdaBoost	Death	0.614805	0.16637
BWA	Un-Spliced	Single-Hit	RSEM	FPKM	LR	Death	0.628249	0.202777
BWA	Un-Spliced	Single-Hit	RSEM	FPKM	SVM_POLY	Death	0.679056	0.187989
BWA	Un-Spliced	Single-Hit	RSEM	FPKM	AdaBoost	Event	0.601102	0.11149
BWA	Un-Spliced	Single-Hit	RSEM	FPKM	LR	Event	0.60043	0.162706
BWA	Un-Spliced	Single-Hit	RSEM	FPKM	SVM_POLY	Event	0.579144	0.0639855
BWA	Un-Spliced	Single-Hit	RSEM	Median	AdaBoost	Death	0.619329	0.18866
BWA	Un-Spliced	Single-Hit	RSEM	Median	LR	Death	0.661526	0.257511
BWA	Un-Spliced	Single-Hit	RSEM	Median	SVM_POLY	Death	0.694074	0.204666
BWA	Un-Spliced	Single-Hit	RSEM	Median	AdaBoost	Event	0.595662	0.138842
BWA	Un-Spliced	Single-Hit	RSEM	Median	LR	Event	0.603093	0.157448
BWA	Un-Spliced	Single-Hit	RSEM	Median	SVM_POLY	Event	0.584632	0.0820601
BWA	Un-Spliced	Single-Hit	RSEM	Upper Quartile	AdaBoost	Death	0.599502	0.14476
BWA	Un-Spliced	Single-Hit	RSEM	Upper Quartile	LR	Death	0.610005	0.181473
BWA	Un-Spliced	Single-Hit	RSEM	Upper Quartile	SVM_POLY	Death	0.645719	0.143437
BWA	Un-Spliced	Single-Hit	RSEM	Upper Quartile	AdaBoost	Event	0.601678	0.144284
BWA	Un-Spliced	Single-Hit	RSEM	Upper Quartile	LR	Event	0.599991	0.15463
BWA	Un-Spliced	Single-Hit	RSEM	Upper Quartile	SVM_POLY	Event	0.571825	0.0598888
BWA	Un-Spliced	Single-Hit	RSEM	RLE	AdaBoost	Death	0.631057	0.19428
BWA	Un-Spliced	Single-Hit	RSEM	RLE	LR	Death	0.620648	0.183927
BWA	Un-Spliced	Single-Hit	RSEM	RLE	SVM_POLY	Death	0.660534	0.139542
BWA	Un-Spliced	Single-Hit	RSEM	RLE	AdaBoost	Event	0.604239	0.145272
BWA	Un-Spliced	Single-Hit	RSEM	RLE	LR	Event	0.629493	0.160459
BWA	Un-Spliced	Single-Hit	RSEM	RLE	SVM_POLY	Event	0.587217	0.0680905
BWA	Un-Spliced	Single-Hit	RSEM	TMM	AdaBoost	Death	0.617625	0.180597
BWA	Un-Spliced	Single-Hit	RSEM	TMM	LR	Death	0.630922	0.223035
BWA	Un-Spliced	Single-Hit	RSEM	TMM	SVM_POLY	Death	0.680016	0.176713
BWA	Un-Spliced	Single-Hit	RSEM	TMM	AdaBoost	Event	0.617224	0.178126
BWA	Un-Spliced	Single-Hit	RSEM	TMM	LR	Event	0.646029	0.220388
BWA	Un-Spliced	Single-Hit	RSEM	TMM	SVM_POLY	Event	0.617857	0.102086
GSNAP	Un-Spliced	Single-Hit	Count-Based	FPM	AdaBoost	Death	0.643129	0.223071
GSNAP	Un-Spliced	Single-Hit	Count-Based	FPM	LR	Death	0.63374	0.190811
GSNAP	Un-Spliced	Single-Hit	Count-Based	FPM	SVM_POLY	Death	0.675666	0.207258
GSNAP	Un-Spliced	Single-Hit	Count-Based	FPM	AdaBoost	Event	0.581432	0.101178
GSNAP	Un-Spliced	Single-Hit	Count-Based	FPM	LR	Event	0.590461	0.131932
GSNAP	Un-Spliced	Single-Hit	Count-Based	FPM	SVM_POLY	Event	0.585979	0.0338808
GSNAP	Un-Spliced	Single-Hit	Count-Based	FPKM	AdaBoost	Death	0.635973	0.161393
GSNAP	Un-Spliced	Single-Hit	Count-Based	FPKM	LR	Death	0.659652	0.226664
GSNAP	Un-Spliced	Single-Hit	Count-Based	FPKM	SVM_POLY	Death	0.68503	0.208836
GSNAP	Un-Spliced	Single-Hit	Count-Based	FPKM	AdaBoost	Event	0.572584	0.0738923
GSNAP	Un-Spliced	Single-Hit	Count-Based	FPKM	LR	Event	0.595207	0.109685
GSNAP	Un-Spliced	Single-Hit	Count-Based	FPKM	SVM_POLY	Event	0.593217	0.0472263
GSNAP	Un-Spliced	Single-Hit	Count-Based	Median	AdaBoost	Death	0.672677	0.253827
GSNAP	Un-Spliced	Single-Hit	Count-Based	Median	LR	Death	0.70332	0.306181
GSNAP	Un-Spliced	Single-Hit	Count-Based	Median	SVM_POLY	Death	0.690347	0.251928
GSNAP	Un-Spliced	Single-Hit	Count-Based	Median	AdaBoost	Event	0.646618	0.234359
GSNAP	Un-Spliced	Single-Hit	Count-Based	Median	LR	Event	0.646456	0.191697
GSNAP	Un-Spliced	Single-Hit	Count-Based	Median	SVM_POLY	Event	0.628448	0.0758583
GSNAP	Un-Spliced	Single-Hit	Count-Based	Upper Quartile	AdaBoost	Death	0.634061	0.21601
GSNAP	Un-Spliced	Single-Hit	Count-Based	Upper Quartile	LR	Death	0.647979	0.238599
GSNAP	Un-Spliced	Single-Hit	Count-Based	Upper Quartile	SVM_POLY	Death	0.674818	0.237451
GSNAP	Un-Spliced	Single-Hit	Count-Based	Upper Quartile	AdaBoost	Event	0.604379	0.142867
GSNAP	Un-Spliced	Single-Hit	Count-Based	Upper Quartile	LR	Event	0.639198	0.212496
GSNAP	Un-Spliced	Single-Hit	Count-Based	Upper Quartile	SVM_POLY	Event	0.627777	0.13233
GSNAP	Un-Spliced	Single-Hit	Count-Based	RLE	AdaBoost	Death	0.656715	0.24159
GSNAP	Un-Spliced	Single-Hit	Count-Based	RLE	LR	Death	0.633686	0.191047
GSNAP	Un-Spliced	Single-Hit	Count-Based	RLE	SVM_POLY	Death	0.675959	0.205041
GSNAP	Un-Spliced	Single-Hit	Count-Based	RLE	AdaBoost	Event	0.626989	0.174603
GSNAP	Un-Spliced	Single-Hit	Count-Based	RLE	LR	Event	0.629238	0.165115
GSNAP	Un-Spliced	Single-Hit	Count-Based	RLE	SVM_POLY	Event	0.626436	0.15803
GSNAP	Un-Spliced	Single-Hit	Count-Based	TMM	AdaBoost	Death	0.655645	0.214269
GSNAP	Un-Spliced	Single-Hit	Count-Based	TMM	LR	Death	0.642529	0.212404
GSNAP	Un-Spliced	Single-Hit	Count-Based	TMM	SVM_POLY	Death	0.681872	0.206981
GSNAP	Un-Spliced	Single-Hit	Count-Based	TMM	AdaBoost	Event	0.617312	0.183835
GSNAP	Un-Spliced	Single-Hit	Count-Based	TMM	LR	Event	0.636384	0.193421
GSNAP	Un-Spliced	Single-Hit	Count-Based	TMM	SVM_POLY	Event	0.627445	0.14129
GSNAP	Un-Spliced	Single-Hit	Cufflinks	FPM	AdaBoost	Death	0.655694	0.235133
GSNAP	Un-Spliced	Single-Hit	Cufflinks	FPM	LR	Death	0.665159	0.239453
GSNAP	Un-Spliced	Single-Hit	Cufflinks	FPM	SVM_POLY	Death	0.667075	0.215821
GSNAP	Un-Spliced	Single-Hit	Cufflinks	FPM	AdaBoost	Event	0.567681	0.102094
GSNAP	Un-Spliced	Single-Hit	Cufflinks	FPM	LR	Event	0.627449	0.178531
GSNAP	Un-Spliced	Single-Hit	Cufflinks	FPM	SVM_POLY	Event	0.58936	0.0798195
GSNAP	Un-Spliced	Single-Hit	Cufflinks	FPKM	AdaBoost	Death	0.660663	0.260392
GSNAP	Un-Spliced	Single-Hit	Cufflinks	FPKM	LR	Death	0.657203	0.23298
GSNAP	Un-Spliced	Single-Hit	Cufflinks	FPKM	SVM_POLY	Death	0.671625	0.190856
GSNAP	Un-Spliced	Single-Hit	Cufflinks	FPKM	AdaBoost	Event	0.574468	0.0986151
GSNAP	Un-Spliced	Single-Hit	Cufflinks	FPKM	LR	Event	0.644034	0.216476
GSNAP	Un-Spliced	Single-Hit	Cufflinks	FPKM	SVM_POLY	Event	0.601623	0.100423
GSNAP	Un-Spliced	Single-Hit	Cufflinks	Median	AdaBoost	Death	0.701165	0.312514
GSNAP	Un-Spliced	Single-Hit	Cufflinks	Median	LR	Death	0.679881	0.267039
GSNAP	Un-Spliced	Single-Hit	Cufflinks	Median	SVM_POLY	Death	0.720378	0.280153
GSNAP	Un-Spliced	Single-Hit	Cufflinks	Median	AdaBoost	Event	0.640122	0.192123
GSNAP	Un-Spliced	Single-Hit	Cufflinks	Median	LR	Event	0.669806	0.256842
GSNAP	Un-Spliced	Single-Hit	Cufflinks	Median	SVM_POLY	Event	0.651499	0.15456
GSNAP	Un-Spliced	Single-Hit	Cufflinks	Upper Quartile	AdaBoost	Death	0.65817	0.24034
GSNAP	Un-Spliced	Single-Hit	Cufflinks	Upper Quartile	LR	Death	0.657697	0.25751
GSNAP	Un-Spliced	Single-Hit	Cufflinks	Upper Quartile	SVM_POLY	Death	0.681157	0.235963
GSNAP	Un-Spliced	Single-Hit	Cufflinks	Upper Quartile	AdaBoost	Event	0.627835	0.16759
GSNAP	Un-Spliced	Single-Hit	Cufflinks	Upper Quartile	LR	Event	0.615224	0.167
GSNAP	Un-Spliced	Single-Hit	Cufflinks	Upper Quartile	SVM_POLY	Event	0.615438	0.11622
GSNAP	Un-Spliced	Single-Hit	Cufflinks	RLE	AdaBoost	Death	0.657895	0.251333
GSNAP	Un-Spliced	Single-Hit	Cufflinks	RLE	LR	Death	0.656061	0.230499
GSNAP	Un-Spliced	Single-Hit	Cufflinks	RLE	SVM_POLY	Death	0.679321	0.247362
GSNAP	Un-Spliced	Single-Hit	Cufflinks	RLE	AdaBoost	Event	0.6508	0.242864
GSNAP	Un-Spliced	Single-Hit	Cufflinks	RLE	LR	Event	0.663023	0.254657
GSNAP	Un-Spliced	Single-Hit	Cufflinks	RLE	SVM_POLY	Event	0.631838	0.144544
GSNAP	Un-Spliced	Single-Hit	Cufflinks	TMM	AdaBoost	Death	0.658173	0.230892
GSNAP	Un-Spliced	Single-Hit	Cufflinks	TMM	LR	Death	0.69317	0.310091
GSNAP	Un-Spliced	Single-Hit	Cufflinks	TMM	SVM_POLY	Death	0.694148	0.253586
GSNAP	Un-Spliced	Single-Hit	Cufflinks	TMM	AdaBoost	Event	0.599133	0.157295
GSNAP	Un-Spliced	Single-Hit	Cufflinks	TMM	LR	Event	0.632343	0.199151
GSNAP	Un-Spliced	Single-Hit	Cufflinks	TMM	SVM_POLY	Event	0.638923	0.108409
GSNAP	Un-Spliced	Single-Hit	RSEM	FPM	AdaBoost	Death	0.640422	0.209224
GSNAP	Un-Spliced	Single-Hit	RSEM	FPM	LR	Death	0.658925	0.256609
GSNAP	Un-Spliced	Single-Hit	RSEM	FPM	SVM_POLY	Death	0.68963	0.225046
GSNAP	Un-Spliced	Single-Hit	RSEM	FPM	AdaBoost	Event	0.61031	0.147077
GSNAP	Un-Spliced	Single-Hit	RSEM	FPM	LR	Event	0.60718	0.131801
GSNAP	Un-Spliced	Single-Hit	RSEM	FPM	SVM_POLY	Event	0.596507	0.0773866
GSNAP	Un-Spliced	Single-Hit	RSEM	FPKM	AdaBoost	Death	0.65561	0.230926
GSNAP	Un-Spliced	Single-Hit	RSEM	FPKM	LR	Death	0.668562	0.260893
GSNAP	Un-Spliced	Single-Hit	RSEM	FPKM	SVM_POLY	Death	0.70235	0.234862
GSNAP	Un-Spliced	Single-Hit	RSEM	FPKM	AdaBoost	Event	0.633498	0.180242
GSNAP	Un-Spliced	Single-Hit	RSEM	FPKM	LR	Event	0.617007	0.166215
GSNAP	Un-Spliced	Single-Hit	RSEM	FPKM	SVM_POLY	Event	0.606968	0.122045
GSNAP	Un-Spliced	Single-Hit	RSEM	Median	AdaBoost	Death	0.642953	0.220219
GSNAP	Un-Spliced	Single-Hit	RSEM	Median	LR	Death	0.657608	0.230453
GSNAP	Un-Spliced	Single-Hit	RSEM	Median	SVM_POLY	Death	0.690088	0.217328
GSNAP	Un-Spliced	Single-Hit	RSEM	Median	AdaBoost	Event	0.635347	0.230521
GSNAP	Un-Spliced	Single-Hit	RSEM	Median	LR	Event	0.609902	0.138652
GSNAP	Un-Spliced	Single-Hit	RSEM	Median	SVM_POLY	Event	0.581155	0.0858079
GSNAP	Un-Spliced	Single-Hit	RSEM	Upper Quartile	AdaBoost	Death	0.593688	0.11759
GSNAP	Un-Spliced	Single-Hit	RSEM	Upper Quartile	LR	Death	0.649984	0.219394
GSNAP	Un-Spliced	Single-Hit	RSEM	Upper Quartile	SVM_POLY	Death	0.672092	0.186177
GSNAP	Un-Spliced	Single-Hit	RSEM	Upper Quartile	AdaBoost	Event	0.606829	0.128579
GSNAP	Un-Spliced	Single-Hit	RSEM	Upper Quartile	LR	Event	0.616749	0.17599
GSNAP	Un-Spliced	Single-Hit	RSEM	Upper Quartile	SVM_POLY	Event	0.595339	0.090922
GSNAP	Un-Spliced	Single-Hit	RSEM	RLE	AdaBoost	Death	0.62054	0.163911
GSNAP	Un-Spliced	Single-Hit	RSEM	RLE	LR	Death	0.618607	0.182601
GSNAP	Un-Spliced	Single-Hit	RSEM	RLE	SVM_POLY	Death	0.658428	0.189865
GSNAP	Un-Spliced	Single-Hit	RSEM	RLE	AdaBoost	Event	0.58615	0.116856
GSNAP	Un-Spliced	Single-Hit	RSEM	RLE	LR	Event	0.614058	0.15674
GSNAP	Un-Spliced	Single-Hit	RSEM	RLE	SVM_POLY	Event	0.612096	0.139213
GSNAP	Un-Spliced	Single-Hit	RSEM	TMM	AdaBoost	Death	0.601238	0.11495
GSNAP	Un-Spliced	Single-Hit	RSEM	TMM	LR	Death	0.629631	0.194802
GSNAP	Un-Spliced	Single-Hit	RSEM	TMM	SVM_POLY	Death	0.66123	0.143943
GSNAP	Un-Spliced	Single-Hit	RSEM	TMM	AdaBoost	Event	0.634968	0.194029
GSNAP	Un-Spliced	Single-Hit	RSEM	TMM	LR	Event	0.625753	0.186066
GSNAP	Un-Spliced	Single-Hit	RSEM	TMM	SVM_POLY	Event	0.601923	0.117951
GSNAP	Un-Spliced	Multi-Hit	Count-Based	FPM	AdaBoost	Death	0.639114	0.213695
GSNAP	Un-Spliced	Multi-Hit	Count-Based	FPM	LR	Death	0.657811	0.257041
GSNAP	Un-Spliced	Multi-Hit	Count-Based	FPM	SVM_POLY	Death	0.668677	0.227238
GSNAP	Un-Spliced	Multi-Hit	Count-Based	FPM	AdaBoost	Event	0.569116	0.111279
GSNAP	Un-Spliced	Multi-Hit	Count-Based	FPM	LR	Event	0.583127	0.106569
GSNAP	Un-Spliced	Multi-Hit	Count-Based	FPM	SVM_POLY	Event	0.580139	0.0458946
GSNAP	Un-Spliced	Multi-Hit	Count-Based	FPKM	AdaBoost	Death	0.642325	0.212661
GSNAP	Un-Spliced	Multi-Hit	Count-Based	FPKM	LR	Death	0.682949	0.285802
GSNAP	Un-Spliced	Multi-Hit	Count-Based	FPKM	SVM_POLY	Death	0.679447	0.226514
GSNAP	Un-Spliced	Multi-Hit	Count-Based	FPKM	AdaBoost	Event	0.557263	0.0943527
GSNAP	Un-Spliced	Multi-Hit	Count-Based	FPKM	LR	Event	0.56499	0.0932193
GSNAP	Un-Spliced	Multi-Hit	Count-Based	FPKM	SVM_POLY	Event	0.571108	0.0803415
GSNAP	Un-Spliced	Multi-Hit	Count-Based	Median	AdaBoost	Death	0.668353	0.23551
GSNAP	Un-Spliced	Multi-Hit	Count-Based	Median	LR	Death	0.673064	0.246336
GSNAP	Un-Spliced	Multi-Hit	Count-Based	Median	SVM_POLY	Death	0.656634	0.219774
GSNAP	Un-Spliced	Multi-Hit	Count-Based	Median	AdaBoost	Event	0.621149	0.172301
GSNAP	Un-Spliced	Multi-Hit	Count-Based	Median	LR	Event	0.601462	0.126412
GSNAP	Un-Spliced	Multi-Hit	Count-Based	Median	SVM_POLY	Event	0.560106	0.0918525
GSNAP	Un-Spliced	Multi-Hit	Count-Based	Upper Quartile	AdaBoost	Death	0.621873	0.181261
GSNAP	Un-Spliced	Multi-Hit	Count-Based	Upper Quartile	LR	Death	0.630229	0.228151
GSNAP	Un-Spliced	Multi-Hit	Count-Based	Upper Quartile	SVM_POLY	Death	0.657159	0.185758
GSNAP	Un-Spliced	Multi-Hit	Count-Based	Upper Quartile	AdaBoost	Event	0.60929	0.156453
GSNAP	Un-Spliced	Multi-Hit	Count-Based	Upper Quartile	LR	Event	0.603089	0.132765
GSNAP	Un-Spliced	Multi-Hit	Count-Based	Upper Quartile	SVM_POLY	Event	0.590629	0.0821406
GSNAP	Un-Spliced	Multi-Hit	Count-Based	RLE	AdaBoost	Death	0.642366	0.219233
GSNAP	Un-Spliced	Multi-Hit	Count-Based	RLE	LR	Death	0.646991	0.219026
GSNAP	Un-Spliced	Multi-Hit	Count-Based	RLE	SVM_POLY	Death	0.662866	0.184952
GSNAP	Un-Spliced	Multi-Hit	Count-Based	RLE	AdaBoost	Event	0.644558	0.236638
GSNAP	Un-Spliced	Multi-Hit	Count-Based	RLE	LR	Event	0.633215	0.205677
GSNAP	Un-Spliced	Multi-Hit	Count-Based	RLE	SVM_POLY	Event	0.612461	0.0895032
GSNAP	Un-Spliced	Multi-Hit	Count-Based	TMM	AdaBoost	Death	0.657474	0.247826
GSNAP	Un-Spliced	Multi-Hit	Count-Based	TMM	LR	Death	0.628134	0.189224
GSNAP	Un-Spliced	Multi-Hit	Count-Based	TMM	SVM_POLY	Death	0.668932	0.202591
GSNAP	Un-Spliced	Multi-Hit	Count-Based	TMM	AdaBoost	Event	0.638891	0.205487
GSNAP	Un-Spliced	Multi-Hit	Count-Based	TMM	LR	Event	0.63325	0.182974
GSNAP	Un-Spliced	Multi-Hit	Count-Based	TMM	SVM_POLY	Event	0.601692	0.0736724
GSNAP	Un-Spliced	Multi-Hit	Cufflinks	FPM	AdaBoost	Death	0.655368	0.217439
GSNAP	Un-Spliced	Multi-Hit	Cufflinks	FPM	LR	Death	0.678497	0.27018
GSNAP	Un-Spliced	Multi-Hit	Cufflinks	FPM	SVM_POLY	Death	0.673985	0.202569
GSNAP	Un-Spliced	Multi-Hit	Cufflinks	FPM	AdaBoost	Event	0.570734	0.095588
GSNAP	Un-Spliced	Multi-Hit	Cufflinks	FPM	LR	Event	0.611769	0.147774
GSNAP	Un-Spliced	Multi-Hit	Cufflinks	FPM	SVM_POLY	Event	0.600276	0.118016
GSNAP	Un-Spliced	Multi-Hit	Cufflinks	FPKM	AdaBoost	Death	0.658192	0.232691
GSNAP	Un-Spliced	Multi-Hit	Cufflinks	FPKM	LR	Death	0.680417	0.257708
GSNAP	Un-Spliced	Multi-Hit	Cufflinks	FPKM	SVM_POLY	Death	0.673097	0.23083
GSNAP	Un-Spliced	Multi-Hit	Cufflinks	FPKM	AdaBoost	Event	0.58566	0.101776
GSNAP	Un-Spliced	Multi-Hit	Cufflinks	FPKM	LR	Event	0.632361	0.162488
GSNAP	Un-Spliced	Multi-Hit	Cufflinks	FPKM	SVM_POLY	Event	0.609328	0.0792294
GSNAP	Un-Spliced	Multi-Hit	Cufflinks	Median	AdaBoost	Death	0.715319	0.326755
GSNAP	Un-Spliced	Multi-Hit	Cufflinks	Median	LR	Death	0.690297	0.283787
GSNAP	Un-Spliced	Multi-Hit	Cufflinks	Median	SVM_POLY	Death	0.715022	0.234746
GSNAP	Un-Spliced	Multi-Hit	Cufflinks	Median	AdaBoost	Event	0.651364	0.214027
GSNAP	Un-Spliced	Multi-Hit	Cufflinks	Median	LR	Event	0.676481	0.255361
GSNAP	Un-Spliced	Multi-Hit	Cufflinks	Median	SVM_POLY	Event	0.644628	0.118693
GSNAP	Un-Spliced	Multi-Hit	Cufflinks	Upper Quartile	AdaBoost	Death	0.661529	0.235274
GSNAP	Un-Spliced	Multi-Hit	Cufflinks	Upper Quartile	LR	Death	0.662144	0.259077
GSNAP	Un-Spliced	Multi-Hit	Cufflinks	Upper Quartile	SVM_POLY	Death	0.685638	0.229646
GSNAP	Un-Spliced	Multi-Hit	Cufflinks	Upper Quartile	AdaBoost	Event	0.615048	0.149367
GSNAP	Un-Spliced	Multi-Hit	Cufflinks	Upper Quartile	LR	Event	0.611153	0.157951
GSNAP	Un-Spliced	Multi-Hit	Cufflinks	Upper Quartile	SVM_POLY	Event	0.60328	0.10457
GSNAP	Un-Spliced	Multi-Hit	Cufflinks	RLE	AdaBoost	Death	0.671568	0.255867
GSNAP	Un-Spliced	Multi-Hit	Cufflinks	RLE	LR	Death	0.645274	0.215702
GSNAP	Un-Spliced	Multi-Hit	Cufflinks	RLE	SVM_POLY	Death	0.695237	0.270674
GSNAP	Un-Spliced	Multi-Hit	Cufflinks	RLE	AdaBoost	Event	0.626638	0.165994
GSNAP	Un-Spliced	Multi-Hit	Cufflinks	RLE	LR	Event	0.653995	0.224028
GSNAP	Un-Spliced	Multi-Hit	Cufflinks	RLE	SVM_POLY	Event	0.628474	0.0931284
GSNAP	Un-Spliced	Multi-Hit	Cufflinks	TMM	AdaBoost	Death	0.668144	0.244638
GSNAP	Un-Spliced	Multi-Hit	Cufflinks	TMM	LR	Death	0.660659	0.243989
GSNAP	Un-Spliced	Multi-Hit	Cufflinks	TMM	SVM_POLY	Death	0.690506	0.237483
GSNAP	Un-Spliced	Multi-Hit	Cufflinks	TMM	AdaBoost	Event	0.64401	0.211097
GSNAP	Un-Spliced	Multi-Hit	Cufflinks	TMM	LR	Event	0.633461	0.190364
GSNAP	Un-Spliced	Multi-Hit	Cufflinks	TMM	SVM_POLY	Event	0.636744	0.165369
GSNAP	Un-Spliced	Multi-Hit	RSEM	FPM	AdaBoost	Death	0.644977	0.210585
GSNAP	Un-Spliced	Multi-Hit	RSEM	FPM	LR	Death	0.679268	0.263662
GSNAP	Un-Spliced	Multi-Hit	RSEM	FPM	SVM_POLY	Death	0.703569	0.222315
GSNAP	Un-Spliced	Multi-Hit	RSEM	FPM	AdaBoost	Event	0.640427	0.190485
GSNAP	Un-Spliced	Multi-Hit	RSEM	FPM	LR	Event	0.615575	0.168374
GSNAP	Un-Spliced	Multi-Hit	RSEM	FPM	SVM_POLY	Event	0.592414	0.0732327
GSNAP	Un-Spliced	Multi-Hit	RSEM	FPKM	AdaBoost	Death	0.65062	0.219679
GSNAP	Un-Spliced	Multi-Hit	RSEM	FPKM	LR	Death	0.664407	0.226697
GSNAP	Un-Spliced	Multi-Hit	RSEM	FPKM	SVM_POLY	Death	0.706981	0.256262
GSNAP	Un-Spliced	Multi-Hit	RSEM	FPKM	AdaBoost	Event	0.627682	0.166329
GSNAP	Un-Spliced	Multi-Hit	RSEM	FPKM	LR	Event	0.613137	0.160117
GSNAP	Un-Spliced	Multi-Hit	RSEM	FPKM	SVM_POLY	Event	0.600718	0.0857023
GSNAP	Un-Spliced	Multi-Hit	RSEM	Median	AdaBoost	Death	0.651983	0.232487
GSNAP	Un-Spliced	Multi-Hit	RSEM	Median	LR	Death	0.662894	0.227643
GSNAP	Un-Spliced	Multi-Hit	RSEM	Median	SVM_POLY	Death	0.715455	0.238918
GSNAP	Un-Spliced	Multi-Hit	RSEM	Median	AdaBoost	Event	0.625458	0.198543
GSNAP	Un-Spliced	Multi-Hit	RSEM	Median	LR	Event	0.604579	0.106913
GSNAP	Un-Spliced	Multi-Hit	RSEM	Median	SVM_POLY	Event	0.57678	0.052219
GSNAP	Un-Spliced	Multi-Hit	RSEM	Upper Quartile	AdaBoost	Death	0.60207	0.141408
GSNAP	Un-Spliced	Multi-Hit	RSEM	Upper Quartile	LR	Death	0.634703	0.229698
GSNAP	Un-Spliced	Multi-Hit	RSEM	Upper Quartile	SVM_POLY	Death	0.662419	0.191183
GSNAP	Un-Spliced	Multi-Hit	RSEM	Upper Quartile	AdaBoost	Event	0.601244	0.119287
GSNAP	Un-Spliced	Multi-Hit	RSEM	Upper Quartile	LR	Event	0.616468	0.152378
GSNAP	Un-Spliced	Multi-Hit	RSEM	Upper Quartile	SVM_POLY	Event	0.597185	0.13308
GSNAP	Un-Spliced	Multi-Hit	RSEM	RLE	AdaBoost	Death	0.632219	0.172514
GSNAP	Un-Spliced	Multi-Hit	RSEM	RLE	LR	Death	0.634436	0.202233
GSNAP	Un-Spliced	Multi-Hit	RSEM	RLE	SVM_POLY	Death	0.67366	0.183622
GSNAP	Un-Spliced	Multi-Hit	RSEM	RLE	AdaBoost	Event	0.597599	0.136865
GSNAP	Un-Spliced	Multi-Hit	RSEM	RLE	LR	Event	0.619462	0.166202
GSNAP	Un-Spliced	Multi-Hit	RSEM	RLE	SVM_POLY	Event	0.612021	0.12257
GSNAP	Un-Spliced	Multi-Hit	RSEM	TMM	AdaBoost	Death	0.615631	0.177928
GSNAP	Un-Spliced	Multi-Hit	RSEM	TMM	LR	Death	0.643645	0.19983
GSNAP	Un-Spliced	Multi-Hit	RSEM	TMM	SVM_POLY	Death	0.667111	0.207176
GSNAP	Un-Spliced	Multi-Hit	RSEM	TMM	AdaBoost	Event	0.61474	0.158198
GSNAP	Un-Spliced	Multi-Hit	RSEM	TMM	LR	Event	0.615004	0.174195
GSNAP	Un-Spliced	Multi-Hit	RSEM	TMM	SVM_POLY	Event	0.616328	0.113077
GSNAP	Spliced	Single-Hit	Count-Based	FPM	AdaBoost	Death	0.619773	0.149315
GSNAP	Spliced	Single-Hit	Count-Based	FPM	LR	Death	0.639817	0.209139
GSNAP	Spliced	Single-Hit	Count-Based	FPM	SVM_POLY	Death	0.662586	0.218982
GSNAP	Spliced	Single-Hit	Count-Based	FPM	AdaBoost	Event	0.605112	0.169028
GSNAP	Spliced	Single-Hit	Count-Based	FPM	LR	Event	0.602044	0.134059
GSNAP	Spliced	Single-Hit	Count-Based	FPM	SVM_POLY	Event	0.600877	0.105797
GSNAP	Spliced	Single-Hit	Count-Based	FPKM	AdaBoost	Death	0.633672	0.197233
GSNAP	Spliced	Single-Hit	Count-Based	FPKM	LR	Death	0.636426	0.221167
GSNAP	Spliced	Single-Hit	Count-Based	FPKM	SVM_POLY	Death	0.677888	0.229684
GSNAP	Spliced	Single-Hit	Count-Based	FPKM	AdaBoost	Event	0.603508	0.135379
GSNAP	Spliced	Single-Hit	Count-Based	FPKM	LR	Event	0.622473	0.15214
GSNAP	Spliced	Single-Hit	Count-Based	FPKM	SVM_POLY	Event	0.605093	0.0914293
GSNAP	Spliced	Single-Hit	Count-Based	Median	AdaBoost	Death	0.693822	0.286206
GSNAP	Spliced	Single-Hit	Count-Based	Median	LR	Death	0.706148	0.298339
GSNAP	Spliced	Single-Hit	Count-Based	Median	SVM_POLY	Death	0.700778	0.232845
GSNAP	Spliced	Single-Hit	Count-Based	Median	AdaBoost	Event	0.647635	0.232143
GSNAP	Spliced	Single-Hit	Count-Based	Median	LR	Event	0.629232	0.198884
GSNAP	Spliced	Single-Hit	Count-Based	Median	SVM_POLY	Event	0.613894	0.0961643
GSNAP	Spliced	Single-Hit	Count-Based	Upper Quartile	AdaBoost	Death	0.622971	0.194484
GSNAP	Spliced	Single-Hit	Count-Based	Upper Quartile	LR	Death	0.652179	0.225605
GSNAP	Spliced	Single-Hit	Count-Based	Upper Quartile	SVM_POLY	Death	0.672709	0.225509
GSNAP	Spliced	Single-Hit	Count-Based	Upper Quartile	AdaBoost	Event	0.651584	0.243865
GSNAP	Spliced	Single-Hit	Count-Based	Upper Quartile	LR	Event	0.642074	0.208291
GSNAP	Spliced	Single-Hit	Count-Based	Upper Quartile	SVM_POLY	Event	0.608737	0.118338
GSNAP	Spliced	Single-Hit	Count-Based	RLE	AdaBoost	Death	0.643126	0.212688
GSNAP	Spliced	Single-Hit	Count-Based	RLE	LR	Death	0.657708	0.249183
GSNAP	Spliced	Single-Hit	Count-Based	RLE	SVM_POLY	Death	0.666762	0.209663
GSNAP	Spliced	Single-Hit	Count-Based	RLE	AdaBoost	Event	0.619141	0.168732
GSNAP	Spliced	Single-Hit	Count-Based	RLE	LR	Event	0.642007	0.216097
GSNAP	Spliced	Single-Hit	Count-Based	RLE	SVM_POLY	Event	0.617356	0.112087
GSNAP	Spliced	Single-Hit	Count-Based	TMM	AdaBoost	Death	0.656962	0.218466
GSNAP	Spliced	Single-Hit	Count-Based	TMM	LR	Death	0.675797	0.265856
GSNAP	Spliced	Single-Hit	Count-Based	TMM	SVM_POLY	Death	0.689619	0.257542
GSNAP	Spliced	Single-Hit	Count-Based	TMM	AdaBoost	Event	0.64765	0.226297
GSNAP	Spliced	Single-Hit	Count-Based	TMM	LR	Event	0.653753	0.225106
GSNAP	Spliced	Single-Hit	Count-Based	TMM	SVM_POLY	Event	0.641535	0.132418
GSNAP	Spliced	Single-Hit	Cufflinks	FPM	AdaBoost	Death	0.637565	0.225528
GSNAP	Spliced	Single-Hit	Cufflinks	FPM	LR	Death	0.673376	0.264953
GSNAP	Spliced	Single-Hit	Cufflinks	FPM	SVM_POLY	Death	0.683626	0.227516
GSNAP	Spliced	Single-Hit	Cufflinks	FPM	AdaBoost	Event	0.606269	0.156184
GSNAP	Spliced	Single-Hit	Cufflinks	FPM	LR	Event	0.619667	0.171413
GSNAP	Spliced	Single-Hit	Cufflinks	FPM	SVM_POLY	Event	0.594369	0.0907834
GSNAP	Spliced	Single-Hit	Cufflinks	FPKM	AdaBoost	Death	0.647438	0.226327
GSNAP	Spliced	Single-Hit	Cufflinks	FPKM	LR	Death	0.682038	0.263334
GSNAP	Spliced	Single-Hit	Cufflinks	FPKM	SVM_POLY	Death	0.697882	0.238438
GSNAP	Spliced	Single-Hit	Cufflinks	FPKM	AdaBoost	Event	0.59293	0.123179
GSNAP	Spliced	Single-Hit	Cufflinks	FPKM	LR	Event	0.621229	0.172979
GSNAP	Spliced	Single-Hit	Cufflinks	FPKM	SVM_POLY	Event	0.596312	0.108887
GSNAP	Spliced	Single-Hit	Cufflinks	Median	AdaBoost	Death	0.647108	0.221836
GSNAP	Spliced	Single-Hit	Cufflinks	Median	LR	Death	0.671476	0.269509
GSNAP	Spliced	Single-Hit	Cufflinks	Median	SVM_POLY	Death	0.68913	0.209223
GSNAP	Spliced	Single-Hit	Cufflinks	Median	AdaBoost	Event	0.635786	0.169144
GSNAP	Spliced	Single-Hit	Cufflinks	Median	LR	Event	0.61786	0.145244
GSNAP	Spliced	Single-Hit	Cufflinks	Median	SVM_POLY	Event	0.581208	0.0657792
GSNAP	Spliced	Single-Hit	Cufflinks	Upper Quartile	AdaBoost	Death	0.598965	0.133372
GSNAP	Spliced	Single-Hit	Cufflinks	Upper Quartile	LR	Death	0.651287	0.226766
GSNAP	Spliced	Single-Hit	Cufflinks	Upper Quartile	SVM_POLY	Death	0.67751	0.192907
GSNAP	Spliced	Single-Hit	Cufflinks	Upper Quartile	AdaBoost	Event	0.631114	0.192187
GSNAP	Spliced	Single-Hit	Cufflinks	Upper Quartile	LR	Event	0.648257	0.209075
GSNAP	Spliced	Single-Hit	Cufflinks	Upper Quartile	SVM_POLY	Event	0.608834	0.106259
GSNAP	Spliced	Single-Hit	Cufflinks	RLE	AdaBoost	Death	0.62383	0.185606
GSNAP	Spliced	Single-Hit	Cufflinks	RLE	LR	Death	0.652038	0.23583
GSNAP	Spliced	Single-Hit	Cufflinks	RLE	SVM_POLY	Death	0.688278	0.170994
GSNAP	Spliced	Single-Hit	Cufflinks	RLE	AdaBoost	Event	0.624058	0.191874
GSNAP	Spliced	Single-Hit	Cufflinks	RLE	LR	Event	0.619328	0.181814
GSNAP	Spliced	Single-Hit	Cufflinks	RLE	SVM_POLY	Event	0.602444	0.0840994
GSNAP	Spliced	Single-Hit	Cufflinks	TMM	AdaBoost	Death	0.60375	0.133655
GSNAP	Spliced	Single-Hit	Cufflinks	TMM	LR	Death	0.651721	0.249085
GSNAP	Spliced	Single-Hit	Cufflinks	TMM	SVM_POLY	Death	0.68598	0.192957
GSNAP	Spliced	Single-Hit	Cufflinks	TMM	AdaBoost	Event	0.619849	0.170086
GSNAP	Spliced	Single-Hit	Cufflinks	TMM	LR	Event	0.616805	0.160619
GSNAP	Spliced	Single-Hit	Cufflinks	TMM	SVM_POLY	Event	0.601625	0.113663
GSNAP	Spliced	Multi-Hit	Count-Based	FPM	AdaBoost	Death	0.634884	0.191264
GSNAP	Spliced	Multi-Hit	Count-Based	FPM	LR	Death	0.640048	0.204261
GSNAP	Spliced	Multi-Hit	Count-Based	FPM	SVM_POLY	Death	0.680487	0.188573
GSNAP	Spliced	Multi-Hit	Count-Based	FPM	AdaBoost	Event	0.628247	0.178621
GSNAP	Spliced	Multi-Hit	Count-Based	FPM	LR	Event	0.622981	0.152981
GSNAP	Spliced	Multi-Hit	Count-Based	FPM	SVM_POLY	Event	0.609671	0.0540709
GSNAP	Spliced	Multi-Hit	Count-Based	FPKM	AdaBoost	Death	0.630099	0.214739
GSNAP	Spliced	Multi-Hit	Count-Based	FPKM	LR	Death	0.636824	0.214626
GSNAP	Spliced	Multi-Hit	Count-Based	FPKM	SVM_POLY	Death	0.673818	0.212007
GSNAP	Spliced	Multi-Hit	Count-Based	FPKM	AdaBoost	Event	0.637513	0.208803
GSNAP	Spliced	Multi-Hit	Count-Based	FPKM	LR	Event	0.614636	0.157193
GSNAP	Spliced	Multi-Hit	Count-Based	FPKM	SVM_POLY	Event	0.60674	0.086002
GSNAP	Spliced	Multi-Hit	Count-Based	Median	AdaBoost	Death	0.679369	0.25983
GSNAP	Spliced	Multi-Hit	Count-Based	Median	LR	Death	0.702026	0.307477
GSNAP	Spliced	Multi-Hit	Count-Based	Median	SVM_POLY	Death	0.688978	0.212896
GSNAP	Spliced	Multi-Hit	Count-Based	Median	AdaBoost	Event	0.646126	0.235312
GSNAP	Spliced	Multi-Hit	Count-Based	Median	LR	Event	0.629105	0.208408
GSNAP	Spliced	Multi-Hit	Count-Based	Median	SVM_POLY	Event	0.605903	0.101208
GSNAP	Spliced	Multi-Hit	Count-Based	Upper Quartile	AdaBoost	Death	0.617146	0.176584
GSNAP	Spliced	Multi-Hit	Count-Based	Upper Quartile	LR	Death	0.659011	0.259106
GSNAP	Spliced	Multi-Hit	Count-Based	Upper Quartile	SVM_POLY	Death	0.67829	0.243316
GSNAP	Spliced	Multi-Hit	Count-Based	Upper Quartile	AdaBoost	Event	0.663756	0.254438
GSNAP	Spliced	Multi-Hit	Count-Based	Upper Quartile	LR	Event	0.648977	0.205045
GSNAP	Spliced	Multi-Hit	Count-Based	Upper Quartile	SVM_POLY	Event	0.620415	0.0854815
GSNAP	Spliced	Multi-Hit	Count-Based	RLE	AdaBoost	Death	0.63543	0.188723
GSNAP	Spliced	Multi-Hit	Count-Based	RLE	LR	Death	0.658951	0.249048
GSNAP	Spliced	Multi-Hit	Count-Based	RLE	SVM_POLY	Death	0.673633	0.197286
GSNAP	Spliced	Multi-Hit	Count-Based	RLE	AdaBoost	Event	0.602225	0.157942
GSNAP	Spliced	Multi-Hit	Count-Based	RLE	LR	Event	0.645777	0.230444
GSNAP	Spliced	Multi-Hit	Count-Based	RLE	SVM_POLY	Event	0.599257	0.106657
GSNAP	Spliced	Multi-Hit	Count-Based	TMM	AdaBoost	Death	0.63691	0.187062
GSNAP	Spliced	Multi-Hit	Count-Based	TMM	LR	Death	0.673182	0.266989
GSNAP	Spliced	Multi-Hit	Count-Based	TMM	SVM_POLY	Death	0.691278	0.231215
GSNAP	Spliced	Multi-Hit	Count-Based	TMM	AdaBoost	Event	0.654105	0.234233
GSNAP	Spliced	Multi-Hit	Count-Based	TMM	LR	Event	0.655838	0.246084
GSNAP	Spliced	Multi-Hit	Count-Based	TMM	SVM_POLY	Event	0.634921	0.156316
GSNAP	Spliced	Multi-Hit	Cufflinks	FPM	AdaBoost	Death	0.618903	0.200475
GSNAP	Spliced	Multi-Hit	Cufflinks	FPM	LR	Death	0.675187	0.265672
GSNAP	Spliced	Multi-Hit	Cufflinks	FPM	SVM_POLY	Death	0.696175	0.267015
GSNAP	Spliced	Multi-Hit	Cufflinks	FPM	AdaBoost	Event	0.601651	0.141808
GSNAP	Spliced	Multi-Hit	Cufflinks	FPM	LR	Event	0.593772	0.128409
GSNAP	Spliced	Multi-Hit	Cufflinks	FPM	SVM_POLY	Event	0.589251	0.0792851
GSNAP	Spliced	Multi-Hit	Cufflinks	FPKM	AdaBoost	Death	0.636628	0.199184
GSNAP	Spliced	Multi-Hit	Cufflinks	FPKM	LR	Death	0.673727	0.26411
GSNAP	Spliced	Multi-Hit	Cufflinks	FPKM	SVM_POLY	Death	0.690394	0.245621
GSNAP	Spliced	Multi-Hit	Cufflinks	FPKM	AdaBoost	Event	0.601131	0.114935
GSNAP	Spliced	Multi-Hit	Cufflinks	FPKM	LR	Event	0.612729	0.153525
GSNAP	Spliced	Multi-Hit	Cufflinks	FPKM	SVM_POLY	Event	0.595367	0.0886885
GSNAP	Spliced	Multi-Hit	Cufflinks	Median	AdaBoost	Death	0.674099	0.246377
GSNAP	Spliced	Multi-Hit	Cufflinks	Median	LR	Death	0.666377	0.247248
GSNAP	Spliced	Multi-Hit	Cufflinks	Median	SVM_POLY	Death	0.684286	0.23673
GSNAP	Spliced	Multi-Hit	Cufflinks	Median	AdaBoost	Event	0.641071	0.175725
GSNAP	Spliced	Multi-Hit	Cufflinks	Median	LR	Event	0.615534	0.157093
GSNAP	Spliced	Multi-Hit	Cufflinks	Median	SVM_POLY	Event	0.604079	0.107378
GSNAP	Spliced	Multi-Hit	Cufflinks	Upper Quartile	AdaBoost	Death	0.610352	0.166663
GSNAP	Spliced	Multi-Hit	Cufflinks	Upper Quartile	LR	Death	0.654668	0.249305
GSNAP	Spliced	Multi-Hit	Cufflinks	Upper Quartile	SVM_POLY	Death	0.685321	0.234292
GSNAP	Spliced	Multi-Hit	Cufflinks	Upper Quartile	AdaBoost	Event	0.625967	0.176971
GSNAP	Spliced	Multi-Hit	Cufflinks	Upper Quartile	LR	Event	0.650074	0.211791
GSNAP	Spliced	Multi-Hit	Cufflinks	Upper Quartile	SVM_POLY	Event	0.603046	0.0774846
GSNAP	Spliced	Multi-Hit	Cufflinks	RLE	AdaBoost	Death	0.623596	0.171148
GSNAP	Spliced	Multi-Hit	Cufflinks	RLE	LR	Death	0.647113	0.223114
GSNAP	Spliced	Multi-Hit	Cufflinks	RLE	SVM_POLY	Death	0.689298	0.140719
GSNAP	Spliced	Multi-Hit	Cufflinks	RLE	AdaBoost	Event	0.640245	0.231591
GSNAP	Spliced	Multi-Hit	Cufflinks	RLE	LR	Event	0.623984	0.206446
GSNAP	Spliced	Multi-Hit	Cufflinks	RLE	SVM_POLY	Event	0.613187	0.123825
GSNAP	Spliced	Multi-Hit	Cufflinks	TMM	AdaBoost	Death	0.628033	0.181336
GSNAP	Spliced	Multi-Hit	Cufflinks	TMM	LR	Death	0.661316	0.233758
GSNAP	Spliced	Multi-Hit	Cufflinks	TMM	SVM_POLY	Death	0.692732	0.222903
GSNAP	Spliced	Multi-Hit	Cufflinks	TMM	AdaBoost	Event	0.622271	0.191732
GSNAP	Spliced	Multi-Hit	Cufflinks	TMM	LR	Event	0.632384	0.185609
GSNAP	Spliced	Multi-Hit	Cufflinks	TMM	SVM_POLY	Event	0.604781	0.0717735
MAGIC	Spliced	Single-Hit	Count-Based	FPM	AdaBoost	Death	0.61695	0.181719
MAGIC	Spliced	Single-Hit	Count-Based	FPM	LR	Death	0.644303	0.207075
MAGIC	Spliced	Single-Hit	Count-Based	FPM	SVM_POLY	Death	0.673995	0.234919
MAGIC	Spliced	Single-Hit	Count-Based	FPM	AdaBoost	Event	0.60541	0.185131
MAGIC	Spliced	Single-Hit	Count-Based	FPM	LR	Event	0.628396	0.173636
MAGIC	Spliced	Single-Hit	Count-Based	FPM	SVM_POLY	Event	0.611244	0.0509456
MAGIC	Spliced	Single-Hit	Count-Based	FPKM	AdaBoost	Death	0.614601	0.178313
MAGIC	Spliced	Single-Hit	Count-Based	FPKM	LR	Death	0.653186	0.212462
MAGIC	Spliced	Single-Hit	Count-Based	FPKM	SVM_POLY	Death	0.676212	0.212501
MAGIC	Spliced	Single-Hit	Count-Based	FPKM	AdaBoost	Event	0.602696	0.130189
MAGIC	Spliced	Single-Hit	Count-Based	FPKM	LR	Event	0.618375	0.137078
MAGIC	Spliced	Single-Hit	Count-Based	FPKM	SVM_POLY	Event	0.608036	0.104357
MAGIC	Spliced	Single-Hit	Count-Based	Median	AdaBoost	Death	0.656705	0.224757
MAGIC	Spliced	Single-Hit	Count-Based	Median	LR	Death	0.653592	0.23726
MAGIC	Spliced	Single-Hit	Count-Based	Median	SVM_POLY	Death	0.698815	0.245575
MAGIC	Spliced	Single-Hit	Count-Based	Median	AdaBoost	Event	0.624434	0.17419
MAGIC	Spliced	Single-Hit	Count-Based	Median	LR	Event	0.6158	0.15627
MAGIC	Spliced	Single-Hit	Count-Based	Median	SVM_POLY	Event	0.592662	0.105023
MAGIC	Spliced	Single-Hit	Count-Based	Upper Quartile	AdaBoost	Death	0.632031	0.197608
MAGIC	Spliced	Single-Hit	Count-Based	Upper Quartile	LR	Death	0.647193	0.221868
MAGIC	Spliced	Single-Hit	Count-Based	Upper Quartile	SVM_POLY	Death	0.678585	0.237148
MAGIC	Spliced	Single-Hit	Count-Based	Upper Quartile	AdaBoost	Event	0.62319	0.196776
MAGIC	Spliced	Single-Hit	Count-Based	Upper Quartile	LR	Event	0.636663	0.19426
MAGIC	Spliced	Single-Hit	Count-Based	Upper Quartile	SVM_POLY	Event	0.628573	0.174356
MAGIC	Spliced	Single-Hit	Count-Based	RLE	AdaBoost	Death	0.616818	0.143136
MAGIC	Spliced	Single-Hit	Count-Based	RLE	LR	Death	0.621159	0.192136
MAGIC	Spliced	Single-Hit	Count-Based	RLE	SVM_POLY	Death	0.642524	0.196773
MAGIC	Spliced	Single-Hit	Count-Based	RLE	AdaBoost	Event	0.61003	0.162069
MAGIC	Spliced	Single-Hit	Count-Based	RLE	LR	Event	0.64096	0.196635
MAGIC	Spliced	Single-Hit	Count-Based	RLE	SVM_POLY	Event	0.625715	0.102234
MAGIC	Spliced	Single-Hit	Count-Based	TMM	AdaBoost	Death	0.632922	0.202961
MAGIC	Spliced	Single-Hit	Count-Based	TMM	LR	Death	0.639461	0.193884
MAGIC	Spliced	Single-Hit	Count-Based	TMM	SVM_POLY	Death	0.660206	0.176182
MAGIC	Spliced	Single-Hit	Count-Based	TMM	AdaBoost	Event	0.584474	0.125032
MAGIC	Spliced	Single-Hit	Count-Based	TMM	LR	Event	0.607543	0.17701
MAGIC	Spliced	Single-Hit	Count-Based	TMM	SVM_POLY	Event	0.608413	0.150518
MAGIC	Spliced	Single-Hit	Count-Based	Expression Index	AdaBoost	Death	0.6044	0.172649
MAGIC	Spliced	Single-Hit	Count-Based	Expression Index	LR	Death	0.639074	0.226909
MAGIC	Spliced	Single-Hit	Count-Based	Expression Index	SVM_POLY	Death	0.694714	0.228193
MAGIC	Spliced	Single-Hit	Count-Based	Expression Index	AdaBoost	Event	0.591024	0.138031
MAGIC	Spliced	Single-Hit	Count-Based	Expression Index	LR	Event	0.60947	0.152737
MAGIC	Spliced	Single-Hit	Count-Based	Expression Index	SVM_POLY	Event	0.61454	0.0755617
MAGIC	Spliced	Multi-Hit	Count-Based	FPM	AdaBoost	Death	0.62856	0.19316
MAGIC	Spliced	Multi-Hit	Count-Based	FPM	LR	Death	0.633461	0.203227
MAGIC	Spliced	Multi-Hit	Count-Based	FPM	SVM_POLY	Death	0.674309	0.212018
MAGIC	Spliced	Multi-Hit	Count-Based	FPM	AdaBoost	Event	0.611743	0.16283
MAGIC	Spliced	Multi-Hit	Count-Based	FPM	LR	Event	0.62625	0.155806
MAGIC	Spliced	Multi-Hit	Count-Based	FPM	SVM_POLY	Event	0.620824	0.0850054
MAGIC	Spliced	Multi-Hit	Count-Based	FPKM	AdaBoost	Death	0.638225	0.204088
MAGIC	Spliced	Multi-Hit	Count-Based	FPKM	LR	Death	0.632594	0.212666
MAGIC	Spliced	Multi-Hit	Count-Based	FPKM	SVM_POLY	Death	0.679892	0.25248
MAGIC	Spliced	Multi-Hit	Count-Based	FPKM	AdaBoost	Event	0.607361	0.132551
MAGIC	Spliced	Multi-Hit	Count-Based	FPKM	LR	Event	0.637594	0.189713
MAGIC	Spliced	Multi-Hit	Count-Based	FPKM	SVM_POLY	Event	0.631181	0.109993
MAGIC	Spliced	Multi-Hit	Count-Based	Median	AdaBoost	Death	0.636241	0.203304
MAGIC	Spliced	Multi-Hit	Count-Based	Median	LR	Death	0.677686	0.245675
MAGIC	Spliced	Multi-Hit	Count-Based	Median	SVM_POLY	Death	0.702385	0.233441
MAGIC	Spliced	Multi-Hit	Count-Based	Median	AdaBoost	Event	0.607278	0.175515
MAGIC	Spliced	Multi-Hit	Count-Based	Median	LR	Event	0.632197	0.17073
MAGIC	Spliced	Multi-Hit	Count-Based	Median	SVM_POLY	Event	0.606012	0.062917
MAGIC	Spliced	Multi-Hit	Count-Based	Upper Quartile	AdaBoost	Death	0.613242	0.176467
MAGIC	Spliced	Multi-Hit	Count-Based	Upper Quartile	LR	Death	0.650074	0.249373
MAGIC	Spliced	Multi-Hit	Count-Based	Upper Quartile	SVM_POLY	Death	0.67868	0.207094
MAGIC	Spliced	Multi-Hit	Count-Based	Upper Quartile	AdaBoost	Event	0.626228	0.190185
MAGIC	Spliced	Multi-Hit	Count-Based	Upper Quartile	LR	Event	0.628712	0.17782
MAGIC	Spliced	Multi-Hit	Count-Based	Upper Quartile	SVM_POLY	Event	0.622725	0.132064
MAGIC	Spliced	Multi-Hit	Count-Based	RLE	AdaBoost	Death	0.627433	0.19311
MAGIC	Spliced	Multi-Hit	Count-Based	RLE	LR	Death	0.622774	0.188296
MAGIC	Spliced	Multi-Hit	Count-Based	RLE	SVM_POLY	Death	0.667354	0.177258
MAGIC	Spliced	Multi-Hit	Count-Based	RLE	AdaBoost	Event	0.60662	0.186064
MAGIC	Spliced	Multi-Hit	Count-Based	RLE	LR	Event	0.626958	0.215183
MAGIC	Spliced	Multi-Hit	Count-Based	RLE	SVM_POLY	Event	0.620204	0.0973553
MAGIC	Spliced	Multi-Hit	Count-Based	TMM	AdaBoost	Death	0.610996	0.150891
MAGIC	Spliced	Multi-Hit	Count-Based	TMM	LR	Death	0.65862	0.224093
MAGIC	Spliced	Multi-Hit	Count-Based	TMM	SVM_POLY	Death	0.679015	0.251593
MAGIC	Spliced	Multi-Hit	Count-Based	TMM	AdaBoost	Event	0.585896	0.106338
MAGIC	Spliced	Multi-Hit	Count-Based	TMM	LR	Event	0.602265	0.132174
MAGIC	Spliced	Multi-Hit	Count-Based	TMM	SVM_POLY	Event	0.603263	0.102185
MAGIC	Spliced	Multi-Hit	Count-Based	Expression Index	AdaBoost	Death	0.625775	0.173727
MAGIC	Spliced	Multi-Hit	Count-Based	Expression Index	LR	Death	0.645863	0.221105
MAGIC	Spliced	Multi-Hit	Count-Based	Expression Index	SVM_POLY	Death	0.681255	0.222179
MAGIC	Spliced	Multi-Hit	Count-Based	Expression Index	AdaBoost	Event	0.606046	0.177036
MAGIC	Spliced	Multi-Hit	Count-Based	Expression Index	LR	Event	0.618643	0.161818
MAGIC	Spliced	Multi-Hit	Count-Based	Expression Index	SVM_POLY	Event	0.601719	0.0615847
MapSplice	Spliced	Multi-Hit	Count-Based	FPM	AdaBoost	Death	0.624138	0.19097
MapSplice	Spliced	Multi-Hit	Count-Based	FPM	LR	Death	0.653955	0.232725
MapSplice	Spliced	Multi-Hit	Count-Based	FPM	SVM_POLY	Death	0.687552	0.249456
MapSplice	Spliced	Multi-Hit	Count-Based	FPM	AdaBoost	Event	0.604508	0.129846
MapSplice	Spliced	Multi-Hit	Count-Based	FPM	LR	Event	0.595484	0.126365
MapSplice	Spliced	Multi-Hit	Count-Based	FPM	SVM_POLY	Event	0.589648	0.0256267
MapSplice	Spliced	Multi-Hit	Count-Based	FPKM	AdaBoost	Death	0.631262	0.203854
MapSplice	Spliced	Multi-Hit	Count-Based	FPKM	LR	Death	0.64811	0.209179
MapSplice	Spliced	Multi-Hit	Count-Based	FPKM	SVM_POLY	Death	0.689834	0.231477
MapSplice	Spliced	Multi-Hit	Count-Based	FPKM	AdaBoost	Event	0.62422	0.166121
MapSplice	Spliced	Multi-Hit	Count-Based	FPKM	LR	Event	0.612669	0.14803
MapSplice	Spliced	Multi-Hit	Count-Based	FPKM	SVM_POLY	Event	0.597117	0.0709096
MapSplice	Spliced	Multi-Hit	Count-Based	Median	AdaBoost	Death	0.637474	0.205683
MapSplice	Spliced	Multi-Hit	Count-Based	Median	LR	Death	0.650741	0.223687
MapSplice	Spliced	Multi-Hit	Count-Based	Median	SVM_POLY	Death	0.685096	0.201251
MapSplice	Spliced	Multi-Hit	Count-Based	Median	AdaBoost	Event	0.614599	0.164112
MapSplice	Spliced	Multi-Hit	Count-Based	Median	LR	Event	0.584564	0.143556
MapSplice	Spliced	Multi-Hit	Count-Based	Median	SVM_POLY	Event	0.584682	0.0563747
MapSplice	Spliced	Multi-Hit	Count-Based	Upper Quartile	AdaBoost	Death	0.607415	0.184585
MapSplice	Spliced	Multi-Hit	Count-Based	Upper Quartile	LR	Death	0.634521	0.226663
MapSplice	Spliced	Multi-Hit	Count-Based	Upper Quartile	SVM_POLY	Death	0.680213	0.246969
MapSplice	Spliced	Multi-Hit	Count-Based	Upper Quartile	AdaBoost	Event	0.634163	0.18495
MapSplice	Spliced	Multi-Hit	Count-Based	Upper Quartile	LR	Event	0.619754	0.164778
MapSplice	Spliced	Multi-Hit	Count-Based	Upper Quartile	SVM_POLY	Event	0.599638	0.083323
MapSplice	Spliced	Multi-Hit	Count-Based	RLE	AdaBoost	Death	0.648869	0.18599
MapSplice	Spliced	Multi-Hit	Count-Based	RLE	LR	Death	0.652407	0.209185
MapSplice	Spliced	Multi-Hit	Count-Based	RLE	SVM_POLY	Death	0.668148	0.203915
MapSplice	Spliced	Multi-Hit	Count-Based	RLE	AdaBoost	Event	0.616436	0.192078
MapSplice	Spliced	Multi-Hit	Count-Based	RLE	LR	Event	0.612202	0.167102
MapSplice	Spliced	Multi-Hit	Count-Based	RLE	SVM_POLY	Event	0.603967	0.131846
MapSplice	Spliced	Multi-Hit	Count-Based	TMM	AdaBoost	Death	0.650977	0.195241
MapSplice	Spliced	Multi-Hit	Count-Based	TMM	LR	Death	0.664641	0.248134
MapSplice	Spliced	Multi-Hit	Count-Based	TMM	SVM_POLY	Death	0.684303	0.237201
MapSplice	Spliced	Multi-Hit	Count-Based	TMM	AdaBoost	Event	0.628436	0.189526
MapSplice	Spliced	Multi-Hit	Count-Based	TMM	LR	Event	0.642855	0.224642
MapSplice	Spliced	Multi-Hit	Count-Based	TMM	SVM_POLY	Event	0.621938	0.12946
MapSplice	Spliced	Multi-Hit	Cufflinks	FPM	AdaBoost	Death	0.632725	0.175129
MapSplice	Spliced	Multi-Hit	Cufflinks	FPM	LR	Death	0.653686	0.233608
MapSplice	Spliced	Multi-Hit	Cufflinks	FPM	SVM_POLY	Death	0.691693	0.237715
MapSplice	Spliced	Multi-Hit	Cufflinks	FPM	AdaBoost	Event	0.593488	0.13622
MapSplice	Spliced	Multi-Hit	Cufflinks	FPM	LR	Event	0.592126	0.128581
MapSplice	Spliced	Multi-Hit	Cufflinks	FPM	SVM_POLY	Event	0.580291	0.0495867
MapSplice	Spliced	Multi-Hit	Cufflinks	FPKM	AdaBoost	Death	0.642177	0.198445
MapSplice	Spliced	Multi-Hit	Cufflinks	FPKM	LR	Death	0.648287	0.239325
MapSplice	Spliced	Multi-Hit	Cufflinks	FPKM	SVM_POLY	Death	0.692685	0.261843
MapSplice	Spliced	Multi-Hit	Cufflinks	FPKM	AdaBoost	Event	0.597547	0.113383
MapSplice	Spliced	Multi-Hit	Cufflinks	FPKM	LR	Event	0.581279	0.0909903
MapSplice	Spliced	Multi-Hit	Cufflinks	FPKM	SVM_POLY	Event	0.580277	0.0704362
MapSplice	Spliced	Multi-Hit	Cufflinks	Median	AdaBoost	Death	0.620304	0.195721
MapSplice	Spliced	Multi-Hit	Cufflinks	Median	LR	Death	0.670653	0.272959
MapSplice	Spliced	Multi-Hit	Cufflinks	Median	SVM_POLY	Death	0.683041	0.222796
MapSplice	Spliced	Multi-Hit	Cufflinks	Median	AdaBoost	Event	0.593949	0.139654
MapSplice	Spliced	Multi-Hit	Cufflinks	Median	LR	Event	0.594647	0.141441
MapSplice	Spliced	Multi-Hit	Cufflinks	Median	SVM_POLY	Event	0.580627	0.0406974
MapSplice	Spliced	Multi-Hit	Cufflinks	Upper Quartile	AdaBoost	Death	0.61094	0.16374
MapSplice	Spliced	Multi-Hit	Cufflinks	Upper Quartile	LR	Death	0.642743	0.205853
MapSplice	Spliced	Multi-Hit	Cufflinks	Upper Quartile	SVM_POLY	Death	0.667871	0.187567
MapSplice	Spliced	Multi-Hit	Cufflinks	Upper Quartile	AdaBoost	Event	0.625508	0.188815
MapSplice	Spliced	Multi-Hit	Cufflinks	Upper Quartile	LR	Event	0.618802	0.18173
MapSplice	Spliced	Multi-Hit	Cufflinks	Upper Quartile	SVM_POLY	Event	0.603458	0.110446
MapSplice	Spliced	Multi-Hit	Cufflinks	RLE	AdaBoost	Death	0.619344	0.163513
MapSplice	Spliced	Multi-Hit	Cufflinks	RLE	LR	Death	0.661101	0.227152
MapSplice	Spliced	Multi-Hit	Cufflinks	RLE	SVM_POLY	Death	0.6958	0.237094
MapSplice	Spliced	Multi-Hit	Cufflinks	RLE	AdaBoost	Event	0.624613	0.161229
MapSplice	Spliced	Multi-Hit	Cufflinks	RLE	LR	Event	0.631616	0.187421
MapSplice	Spliced	Multi-Hit	Cufflinks	RLE	SVM_POLY	Event	0.610382	0.146529
MapSplice	Spliced	Multi-Hit	Cufflinks	TMM	AdaBoost	Death	0.613378	0.170397
MapSplice	Spliced	Multi-Hit	Cufflinks	TMM	LR	Death	0.661309	0.237694
MapSplice	Spliced	Multi-Hit	Cufflinks	TMM	SVM_POLY	Death	0.685712	0.21651
MapSplice	Spliced	Multi-Hit	Cufflinks	TMM	AdaBoost	Event	0.610832	0.161977
MapSplice	Spliced	Multi-Hit	Cufflinks	TMM	LR	Event	0.637868	0.179754
MapSplice	Spliced	Multi-Hit	Cufflinks	TMM	SVM_POLY	Event	0.603979	0.0711033
Novoalign	Un-Spliced	Single-Hit	Count-Based	FPM	AdaBoost	Death	0.619136	0.164528
Novoalign	Un-Spliced	Single-Hit	Count-Based	FPM	LR	Death	0.638411	0.224562
Novoalign	Un-Spliced	Single-Hit	Count-Based	FPM	SVM_POLY	Death	0.665988	0.228555
Novoalign	Un-Spliced	Single-Hit	Count-Based	FPM	AdaBoost	Event	0.613394	0.169967
Novoalign	Un-Spliced	Single-Hit	Count-Based	FPM	LR	Event	0.597602	0.176996
Novoalign	Un-Spliced	Single-Hit	Count-Based	FPM	SVM_POLY	Event	0.580814	0.0656682
Novoalign	Un-Spliced	Single-Hit	Count-Based	FPKM	AdaBoost	Death	0.629065	0.162305
Novoalign	Un-Spliced	Single-Hit	Count-Based	FPKM	LR	Death	0.640474	0.214785
Novoalign	Un-Spliced	Single-Hit	Count-Based	FPKM	SVM_POLY	Death	0.676492	0.173506
Novoalign	Un-Spliced	Single-Hit	Count-Based	FPKM	AdaBoost	Event	0.603124	0.137494
Novoalign	Un-Spliced	Single-Hit	Count-Based	FPKM	LR	Event	0.603783	0.13839
Novoalign	Un-Spliced	Single-Hit	Count-Based	FPKM	SVM_POLY	Event	0.600436	0.0551181
Novoalign	Un-Spliced	Single-Hit	Count-Based	Median	AdaBoost	Death	0.648942	0.197193
Novoalign	Un-Spliced	Single-Hit	Count-Based	Median	LR	Death	0.692335	0.298392
Novoalign	Un-Spliced	Single-Hit	Count-Based	Median	SVM_POLY	Death	0.673737	0.206098
Novoalign	Un-Spliced	Single-Hit	Count-Based	Median	AdaBoost	Event	0.643016	0.215735
Novoalign	Un-Spliced	Single-Hit	Count-Based	Median	LR	Event	0.635715	0.193989
Novoalign	Un-Spliced	Single-Hit	Count-Based	Median	SVM_POLY	Event	0.608691	0.106023
Novoalign	Un-Spliced	Single-Hit	Count-Based	Upper Quartile	AdaBoost	Death	0.643245	0.2045
Novoalign	Un-Spliced	Single-Hit	Count-Based	Upper Quartile	LR	Death	0.658872	0.237715
Novoalign	Un-Spliced	Single-Hit	Count-Based	Upper Quartile	SVM_POLY	Death	0.681542	0.237424
Novoalign	Un-Spliced	Single-Hit	Count-Based	Upper Quartile	AdaBoost	Event	0.59596	0.139708
Novoalign	Un-Spliced	Single-Hit	Count-Based	Upper Quartile	LR	Event	0.653128	0.210183
Novoalign	Un-Spliced	Single-Hit	Count-Based	Upper Quartile	SVM_POLY	Event	0.613832	0.114735
Novoalign	Un-Spliced	Single-Hit	Count-Based	RLE	AdaBoost	Death	0.658343	0.234286
Novoalign	Un-Spliced	Single-Hit	Count-Based	RLE	LR	Death	0.648185	0.205855
Novoalign	Un-Spliced	Single-Hit	Count-Based	RLE	SVM_POLY	Death	0.684363	0.249099
Novoalign	Un-Spliced	Single-Hit	Count-Based	RLE	AdaBoost	Event	0.630067	0.200115
Novoalign	Un-Spliced	Single-Hit	Count-Based	RLE	LR	Event	0.641918	0.202083
Novoalign	Un-Spliced	Single-Hit	Count-Based	RLE	SVM_POLY	Event	0.632779	0.16243
Novoalign	Un-Spliced	Single-Hit	Count-Based	TMM	AdaBoost	Death	0.630415	0.147052
Novoalign	Un-Spliced	Single-Hit	Count-Based	TMM	LR	Death	0.661742	0.216026
Novoalign	Un-Spliced	Single-Hit	Count-Based	TMM	SVM_POLY	Death	0.674652	0.189103
Novoalign	Un-Spliced	Single-Hit	Count-Based	TMM	AdaBoost	Event	0.59809	0.145567
Novoalign	Un-Spliced	Single-Hit	Count-Based	TMM	LR	Event	0.630223	0.188968
Novoalign	Un-Spliced	Single-Hit	Count-Based	TMM	SVM_POLY	Event	0.609066	0.090404
Novoalign	Un-Spliced	Single-Hit	Cufflinks	FPM	AdaBoost	Death	0.642477	0.216014
Novoalign	Un-Spliced	Single-Hit	Cufflinks	FPM	LR	Death	0.671842	0.251938
Novoalign	Un-Spliced	Single-Hit	Cufflinks	FPM	SVM_POLY	Death	0.67404	0.209873
Novoalign	Un-Spliced	Single-Hit	Cufflinks	FPM	AdaBoost	Event	0.548182	0.0840513
Novoalign	Un-Spliced	Single-Hit	Cufflinks	FPM	LR	Event	0.578097	0.104497
Novoalign	Un-Spliced	Single-Hit	Cufflinks	FPM	SVM_POLY	Event	0.564123	0.0870151
Novoalign	Un-Spliced	Single-Hit	Cufflinks	FPKM	AdaBoost	Death	0.637517	0.180337
Novoalign	Un-Spliced	Single-Hit	Cufflinks	FPKM	LR	Death	0.672024	0.247846
Novoalign	Un-Spliced	Single-Hit	Cufflinks	FPKM	SVM_POLY	Death	0.671092	0.207311
Novoalign	Un-Spliced	Single-Hit	Cufflinks	FPKM	AdaBoost	Event	0.570758	0.100353
Novoalign	Un-Spliced	Single-Hit	Cufflinks	FPKM	LR	Event	0.578712	0.104227
Novoalign	Un-Spliced	Single-Hit	Cufflinks	FPKM	SVM_POLY	Event	0.558045	0.0534568
Novoalign	Un-Spliced	Single-Hit	Cufflinks	Median	AdaBoost	Death	0.638193	0.218613
Novoalign	Un-Spliced	Single-Hit	Cufflinks	Median	LR	Death	0.648955	0.222793
Novoalign	Un-Spliced	Single-Hit	Cufflinks	Median	SVM_POLY	Death	0.670405	0.240019
Novoalign	Un-Spliced	Single-Hit	Cufflinks	Median	AdaBoost	Event	0.581642	0.125598
Novoalign	Un-Spliced	Single-Hit	Cufflinks	Median	LR	Event	0.615584	0.156699
Novoalign	Un-Spliced	Single-Hit	Cufflinks	Median	SVM_POLY	Event	0.599958	0.12918
Novoalign	Un-Spliced	Single-Hit	Cufflinks	Upper Quartile	AdaBoost	Death	0.672616	0.241829
Novoalign	Un-Spliced	Single-Hit	Cufflinks	Upper Quartile	LR	Death	0.660198	0.241174
Novoalign	Un-Spliced	Single-Hit	Cufflinks	Upper Quartile	SVM_POLY	Death	0.6916	0.202689
Novoalign	Un-Spliced	Single-Hit	Cufflinks	Upper Quartile	AdaBoost	Event	0.57249	0.0977639
Novoalign	Un-Spliced	Single-Hit	Cufflinks	Upper Quartile	LR	Event	0.593186	0.126932
Novoalign	Un-Spliced	Single-Hit	Cufflinks	Upper Quartile	SVM_POLY	Event	0.592936	0.11016
Novoalign	Un-Spliced	Single-Hit	Cufflinks	RLE	AdaBoost	Death	0.68319	0.272773
Novoalign	Un-Spliced	Single-Hit	Cufflinks	RLE	LR	Death	0.657129	0.265938
Novoalign	Un-Spliced	Single-Hit	Cufflinks	RLE	SVM_POLY	Death	0.680715	0.20076
Novoalign	Un-Spliced	Single-Hit	Cufflinks	RLE	AdaBoost	Event	0.59839	0.14168
Novoalign	Un-Spliced	Single-Hit	Cufflinks	RLE	LR	Event	0.590737	0.132925
Novoalign	Un-Spliced	Single-Hit	Cufflinks	RLE	SVM_POLY	Event	0.600846	0.0998861
Novoalign	Un-Spliced	Single-Hit	Cufflinks	TMM	AdaBoost	Death	0.642621	0.195067
Novoalign	Un-Spliced	Single-Hit	Cufflinks	TMM	LR	Death	0.641906	0.207775
Novoalign	Un-Spliced	Single-Hit	Cufflinks	TMM	SVM_POLY	Death	0.67848	0.216339
Novoalign	Un-Spliced	Single-Hit	Cufflinks	TMM	AdaBoost	Event	0.594468	0.109422
Novoalign	Un-Spliced	Single-Hit	Cufflinks	TMM	LR	Event	0.606393	0.145206
Novoalign	Un-Spliced	Single-Hit	Cufflinks	TMM	SVM_POLY	Event	0.606663	0.0863661
Novoalign	Un-Spliced	Single-Hit	RSEM	FPM	AdaBoost	Death	0.625839	0.205762
Novoalign	Un-Spliced	Single-Hit	RSEM	FPM	LR	Death	0.653607	0.227071
Novoalign	Un-Spliced	Single-Hit	RSEM	FPM	SVM_POLY	Death	0.685547	0.246461
Novoalign	Un-Spliced	Single-Hit	RSEM	FPM	AdaBoost	Event	0.600097	0.137545
Novoalign	Un-Spliced	Single-Hit	RSEM	FPM	LR	Event	0.614453	0.148794
Novoalign	Un-Spliced	Single-Hit	RSEM	FPM	SVM_POLY	Event	0.60979	0.122436
Novoalign	Un-Spliced	Single-Hit	RSEM	FPKM	AdaBoost	Death	0.649923	0.240146
Novoalign	Un-Spliced	Single-Hit	RSEM	FPKM	LR	Death	0.66065	0.231032
Novoalign	Un-Spliced	Single-Hit	RSEM	FPKM	SVM_POLY	Death	0.697447	0.225477
Novoalign	Un-Spliced	Single-Hit	RSEM	FPKM	AdaBoost	Event	0.632189	0.161339
Novoalign	Un-Spliced	Single-Hit	RSEM	FPKM	LR	Event	0.62609	0.182283
Novoalign	Un-Spliced	Single-Hit	RSEM	FPKM	SVM_POLY	Event	0.589725	0.0991172
Novoalign	Un-Spliced	Single-Hit	RSEM	Median	AdaBoost	Death	0.667456	0.235987
Novoalign	Un-Spliced	Single-Hit	RSEM	Median	LR	Death	0.665592	0.271211
Novoalign	Un-Spliced	Single-Hit	RSEM	Median	SVM_POLY	Death	0.716781	0.244915
Novoalign	Un-Spliced	Single-Hit	RSEM	Median	AdaBoost	Event	0.631594	0.185867
Novoalign	Un-Spliced	Single-Hit	RSEM	Median	LR	Event	0.639184	0.193689
Novoalign	Un-Spliced	Single-Hit	RSEM	Median	SVM_POLY	Event	0.606149	0.125285
Novoalign	Un-Spliced	Single-Hit	RSEM	Upper Quartile	AdaBoost	Death	0.592867	0.128542
Novoalign	Un-Spliced	Single-Hit	RSEM	Upper Quartile	LR	Death	0.628716	0.20935
Novoalign	Un-Spliced	Single-Hit	RSEM	Upper Quartile	SVM_POLY	Death	0.651671	0.171921
Novoalign	Un-Spliced	Single-Hit	RSEM	Upper Quartile	AdaBoost	Event	0.604973	0.152311
Novoalign	Un-Spliced	Single-Hit	RSEM	Upper Quartile	LR	Event	0.640508	0.188317
Novoalign	Un-Spliced	Single-Hit	RSEM	Upper Quartile	SVM_POLY	Event	0.587307	0.0567674
Novoalign	Un-Spliced	Single-Hit	RSEM	RLE	AdaBoost	Death	0.629716	0.159559
Novoalign	Un-Spliced	Single-Hit	RSEM	RLE	LR	Death	0.616314	0.162616
Novoalign	Un-Spliced	Single-Hit	RSEM	RLE	SVM_POLY	Death	0.67378	0.200167
Novoalign	Un-Spliced	Single-Hit	RSEM	RLE	AdaBoost	Event	0.602405	0.119714
Novoalign	Un-Spliced	Single-Hit	RSEM	RLE	LR	Event	0.603732	0.15052
Novoalign	Un-Spliced	Single-Hit	RSEM	RLE	SVM_POLY	Event	0.593197	0.0848093
Novoalign	Un-Spliced	Single-Hit	RSEM	TMM	AdaBoost	Death	0.627333	0.182513
Novoalign	Un-Spliced	Single-Hit	RSEM	TMM	LR	Death	0.63659	0.194333
Novoalign	Un-Spliced	Single-Hit	RSEM	TMM	SVM_POLY	Death	0.650274	0.151788
Novoalign	Un-Spliced	Single-Hit	RSEM	TMM	AdaBoost	Event	0.621937	0.167971
Novoalign	Un-Spliced	Single-Hit	RSEM	TMM	LR	Event	0.630809	0.194888
Novoalign	Un-Spliced	Single-Hit	RSEM	TMM	SVM_POLY	Event	0.622309	0.115899
Novoalign	Un-Spliced	Multi-Hit	Count-Based	FPM	AdaBoost	Death	0.651118	0.219745
Novoalign	Un-Spliced	Multi-Hit	Count-Based	FPM	LR	Death	0.666059	0.267383
Novoalign	Un-Spliced	Multi-Hit	Count-Based	FPM	SVM_POLY	Death	0.692598	0.270375
Novoalign	Un-Spliced	Multi-Hit	Count-Based	FPM	AdaBoost	Event	0.567165	0.0872746
Novoalign	Un-Spliced	Multi-Hit	Count-Based	FPM	LR	Event	0.565593	0.102228
Novoalign	Un-Spliced	Multi-Hit	Count-Based	FPM	SVM_POLY	Event	0.575743	0.0716557
Novoalign	Un-Spliced	Multi-Hit	Count-Based	FPKM	AdaBoost	Death	0.660308	0.23816
Novoalign	Un-Spliced	Multi-Hit	Count-Based	FPKM	LR	Death	0.673714	0.269843
Novoalign	Un-Spliced	Multi-Hit	Count-Based	FPKM	SVM_POLY	Death	0.686142	0.28034
Novoalign	Un-Spliced	Multi-Hit	Count-Based	FPKM	AdaBoost	Event	0.573089	0.112441
Novoalign	Un-Spliced	Multi-Hit	Count-Based	FPKM	LR	Event	0.555362	0.0694871
Novoalign	Un-Spliced	Multi-Hit	Count-Based	FPKM	SVM_POLY	Event	0.575087	0.0664764
Novoalign	Un-Spliced	Multi-Hit	Count-Based	Median	AdaBoost	Death	0.659245	0.204153
Novoalign	Un-Spliced	Multi-Hit	Count-Based	Median	LR	Death	0.685894	0.264819
Novoalign	Un-Spliced	Multi-Hit	Count-Based	Median	SVM_POLY	Death	0.683958	0.209845
Novoalign	Un-Spliced	Multi-Hit	Count-Based	Median	AdaBoost	Event	0.628471	0.206908
Novoalign	Un-Spliced	Multi-Hit	Count-Based	Median	LR	Event	0.617254	0.154066
Novoalign	Un-Spliced	Multi-Hit	Count-Based	Median	SVM_POLY	Event	0.603096	0.108574
Novoalign	Un-Spliced	Multi-Hit	Count-Based	Upper Quartile	AdaBoost	Death	0.652435	0.219664
Novoalign	Un-Spliced	Multi-Hit	Count-Based	Upper Quartile	LR	Death	0.663993	0.25461
Novoalign	Un-Spliced	Multi-Hit	Count-Based	Upper Quartile	SVM_POLY	Death	0.689606	0.194451
Novoalign	Un-Spliced	Multi-Hit	Count-Based	Upper Quartile	AdaBoost	Event	0.612432	0.140913
Novoalign	Un-Spliced	Multi-Hit	Count-Based	Upper Quartile	LR	Event	0.583243	0.096162
Novoalign	Un-Spliced	Multi-Hit	Count-Based	Upper Quartile	SVM_POLY	Event	0.575129	0.0645242
Novoalign	Un-Spliced	Multi-Hit	Count-Based	RLE	AdaBoost	Death	0.646628	0.229351
Novoalign	Un-Spliced	Multi-Hit	Count-Based	RLE	LR	Death	0.655504	0.225181
Novoalign	Un-Spliced	Multi-Hit	Count-Based	RLE	SVM_POLY	Death	0.696433	0.217938
Novoalign	Un-Spliced	Multi-Hit	Count-Based	RLE	AdaBoost	Event	0.629068	0.182388
Novoalign	Un-Spliced	Multi-Hit	Count-Based	RLE	LR	Event	0.630738	0.187404
Novoalign	Un-Spliced	Multi-Hit	Count-Based	RLE	SVM_POLY	Event	0.631538	0.108383
Novoalign	Un-Spliced	Multi-Hit	Count-Based	TMM	AdaBoost	Death	0.631839	0.175615
Novoalign	Un-Spliced	Multi-Hit	Count-Based	TMM	LR	Death	0.658489	0.224768
Novoalign	Un-Spliced	Multi-Hit	Count-Based	TMM	SVM_POLY	Death	0.685393	0.214273
Novoalign	Un-Spliced	Multi-Hit	Count-Based	TMM	AdaBoost	Event	0.674088	0.244248
Novoalign	Un-Spliced	Multi-Hit	Count-Based	TMM	LR	Event	0.626377	0.190995
Novoalign	Un-Spliced	Multi-Hit	Count-Based	TMM	SVM_POLY	Event	0.617802	0.0985578
Novoalign	Un-Spliced	Multi-Hit	Cufflinks	FPM	AdaBoost	Death	0.641787	0.186035
Novoalign	Un-Spliced	Multi-Hit	Cufflinks	FPM	LR	Death	0.683465	0.252373
Novoalign	Un-Spliced	Multi-Hit	Cufflinks	FPM	SVM_POLY	Death	0.678457	0.223435
Novoalign	Un-Spliced	Multi-Hit	Cufflinks	FPM	AdaBoost	Event	0.536758	0.0303063
Novoalign	Un-Spliced	Multi-Hit	Cufflinks	FPM	LR	Event	0.562544	0.0810747
Novoalign	Un-Spliced	Multi-Hit	Cufflinks	FPM	SVM_POLY	Event	0.55109	0.0534437
Novoalign	Un-Spliced	Multi-Hit	Cufflinks	FPKM	AdaBoost	Death	0.63696	0.200006
Novoalign	Un-Spliced	Multi-Hit	Cufflinks	FPKM	LR	Death	0.649022	0.230897
Novoalign	Un-Spliced	Multi-Hit	Cufflinks	FPKM	SVM_POLY	Death	0.66683	0.192491
Novoalign	Un-Spliced	Multi-Hit	Cufflinks	FPKM	AdaBoost	Event	0.558662	0.0874573
Novoalign	Un-Spliced	Multi-Hit	Cufflinks	FPKM	LR	Event	0.559634	0.0669384
Novoalign	Un-Spliced	Multi-Hit	Cufflinks	FPKM	SVM_POLY	Event	0.545068	0.0293834
Novoalign	Un-Spliced	Multi-Hit	Cufflinks	Median	AdaBoost	Death	0.63773	0.214578
Novoalign	Un-Spliced	Multi-Hit	Cufflinks	Median	LR	Death	0.652486	0.214327
Novoalign	Un-Spliced	Multi-Hit	Cufflinks	Median	SVM_POLY	Death	0.668953	0.210368
Novoalign	Un-Spliced	Multi-Hit	Cufflinks	Median	AdaBoost	Event	0.595766	0.149937
Novoalign	Un-Spliced	Multi-Hit	Cufflinks	Median	LR	Event	0.608582	0.151243
Novoalign	Un-Spliced	Multi-Hit	Cufflinks	Median	SVM_POLY	Event	0.588708	0.0841119
Novoalign	Un-Spliced	Multi-Hit	Cufflinks	Upper Quartile	AdaBoost	Death	0.658161	0.23988
Novoalign	Un-Spliced	Multi-Hit	Cufflinks	Upper Quartile	LR	Death	0.659043	0.23594
Novoalign	Un-Spliced	Multi-Hit	Cufflinks	Upper Quartile	SVM_POLY	Death	0.689892	0.201296
Novoalign	Un-Spliced	Multi-Hit	Cufflinks	Upper Quartile	AdaBoost	Event	0.576	0.0968905
Novoalign	Un-Spliced	Multi-Hit	Cufflinks	Upper Quartile	LR	Event	0.580197	0.0984349
Novoalign	Un-Spliced	Multi-Hit	Cufflinks	Upper Quartile	SVM_POLY	Event	0.575005	0.0971019
Novoalign	Un-Spliced	Multi-Hit	Cufflinks	RLE	AdaBoost	Death	0.672075	0.235366
Novoalign	Un-Spliced	Multi-Hit	Cufflinks	RLE	LR	Death	0.654768	0.251708
Novoalign	Un-Spliced	Multi-Hit	Cufflinks	RLE	SVM_POLY	Death	0.677159	0.205922
Novoalign	Un-Spliced	Multi-Hit	Cufflinks	RLE	AdaBoost	Event	0.60586	0.128971
Novoalign	Un-Spliced	Multi-Hit	Cufflinks	RLE	LR	Event	0.586492	0.116996
Novoalign	Un-Spliced	Multi-Hit	Cufflinks	RLE	SVM_POLY	Event	0.597603	0.118974
Novoalign	Un-Spliced	Multi-Hit	Cufflinks	TMM	AdaBoost	Death	0.686845	0.26796
Novoalign	Un-Spliced	Multi-Hit	Cufflinks	TMM	LR	Death	0.666326	0.266337
Novoalign	Un-Spliced	Multi-Hit	Cufflinks	TMM	SVM_POLY	Death	0.688058	0.24242
Novoalign	Un-Spliced	Multi-Hit	Cufflinks	TMM	AdaBoost	Event	0.60243	0.122462
Novoalign	Un-Spliced	Multi-Hit	Cufflinks	TMM	LR	Event	0.59263	0.0828909
Novoalign	Un-Spliced	Multi-Hit	Cufflinks	TMM	SVM_POLY	Event	0.592785	0.103673
Novoalign	Un-Spliced	Multi-Hit	RSEM	FPM	AdaBoost	Death	0.65926	0.269626
Novoalign	Un-Spliced	Multi-Hit	RSEM	FPM	LR	Death	0.674217	0.28471
Novoalign	Un-Spliced	Multi-Hit	RSEM	FPM	SVM_POLY	Death	0.695923	0.265045
Novoalign	Un-Spliced	Multi-Hit	RSEM	FPM	AdaBoost	Event	0.607168	0.150733
Novoalign	Un-Spliced	Multi-Hit	RSEM	FPM	LR	Event	0.626114	0.17863
Novoalign	Un-Spliced	Multi-Hit	RSEM	FPM	SVM_POLY	Event	0.600013	0.109779
Novoalign	Un-Spliced	Multi-Hit	RSEM	FPKM	AdaBoost	Death	0.652612	0.225459
Novoalign	Un-Spliced	Multi-Hit	RSEM	FPKM	LR	Death	0.653478	0.227386
Novoalign	Un-Spliced	Multi-Hit	RSEM	FPKM	SVM_POLY	Death	0.700069	0.249788
Novoalign	Un-Spliced	Multi-Hit	RSEM	FPKM	AdaBoost	Event	0.625263	0.152146
Novoalign	Un-Spliced	Multi-Hit	RSEM	FPKM	LR	Event	0.620253	0.16167
Novoalign	Un-Spliced	Multi-Hit	RSEM	FPKM	SVM_POLY	Event	0.598221	0.130288
Novoalign	Un-Spliced	Multi-Hit	RSEM	Median	AdaBoost	Death	0.644369	0.205636
Novoalign	Un-Spliced	Multi-Hit	RSEM	Median	LR	Death	0.670934	0.240201
Novoalign	Un-Spliced	Multi-Hit	RSEM	Median	SVM_POLY	Death	0.701583	0.22853
Novoalign	Un-Spliced	Multi-Hit	RSEM	Median	AdaBoost	Event	0.60552	0.130365
Novoalign	Un-Spliced	Multi-Hit	RSEM	Median	LR	Event	0.581096	0.105943
Novoalign	Un-Spliced	Multi-Hit	RSEM	Median	SVM_POLY	Event	0.56394	0.0253805
Novoalign	Un-Spliced	Multi-Hit	RSEM	Upper Quartile	AdaBoost	Death	0.607561	0.144535
Novoalign	Un-Spliced	Multi-Hit	RSEM	Upper Quartile	LR	Death	0.653264	0.242384
Novoalign	Un-Spliced	Multi-Hit	RSEM	Upper Quartile	SVM_POLY	Death	0.670048	0.214906
Novoalign	Un-Spliced	Multi-Hit	RSEM	Upper Quartile	AdaBoost	Event	0.598412	0.107914
Novoalign	Un-Spliced	Multi-Hit	RSEM	Upper Quartile	LR	Event	0.6216	0.132355
Novoalign	Un-Spliced	Multi-Hit	RSEM	Upper Quartile	SVM_POLY	Event	0.587501	0.107892
Novoalign	Un-Spliced	Multi-Hit	RSEM	RLE	AdaBoost	Death	0.64125	0.220121
Novoalign	Un-Spliced	Multi-Hit	RSEM	RLE	LR	Death	0.630675	0.173109
Novoalign	Un-Spliced	Multi-Hit	RSEM	RLE	SVM_POLY	Death	0.657196	0.199652
Novoalign	Un-Spliced	Multi-Hit	RSEM	RLE	AdaBoost	Event	0.582839	0.11404
Novoalign	Un-Spliced	Multi-Hit	RSEM	RLE	LR	Event	0.604281	0.164193
Novoalign	Un-Spliced	Multi-Hit	RSEM	RLE	SVM_POLY	Event	0.59608	0.129662
Novoalign	Un-Spliced	Multi-Hit	RSEM	TMM	AdaBoost	Death	0.614637	0.159071
Novoalign	Un-Spliced	Multi-Hit	RSEM	TMM	LR	Death	0.632739	0.193009
Novoalign	Un-Spliced	Multi-Hit	RSEM	TMM	SVM_POLY	Death	0.671691	0.196206
Novoalign	Un-Spliced	Multi-Hit	RSEM	TMM	AdaBoost	Event	0.591552	0.139871
Novoalign	Un-Spliced	Multi-Hit	RSEM	TMM	LR	Event	0.629903	0.192444
Novoalign	Un-Spliced	Multi-Hit	RSEM	TMM	SVM_POLY	Event	0.612246	0.121467
OSA	Spliced	Multi-Hit	Count-Based	FPM	AdaBoost	Death	0.650742	0.215749
OSA	Spliced	Multi-Hit	Count-Based	FPM	LR	Death	0.648483	0.216512
OSA	Spliced	Multi-Hit	Count-Based	FPM	SVM_POLY	Death	0.678497	0.242448
OSA	Spliced	Multi-Hit	Count-Based	FPM	AdaBoost	Event	0.635689	0.187721
OSA	Spliced	Multi-Hit	Count-Based	FPM	LR	Event	0.624569	0.15819
OSA	Spliced	Multi-Hit	Count-Based	FPM	SVM_POLY	Event	0.603314	0.0756187
OSA	Spliced	Multi-Hit	Count-Based	FPKM	AdaBoost	Death	0.643364	0.192723
OSA	Spliced	Multi-Hit	Count-Based	FPKM	LR	Death	0.642011	0.213942
OSA	Spliced	Multi-Hit	Count-Based	FPKM	SVM_POLY	Death	0.683604	0.225916
OSA	Spliced	Multi-Hit	Count-Based	FPKM	AdaBoost	Event	0.642505	0.209981
OSA	Spliced	Multi-Hit	Count-Based	FPKM	LR	Event	0.594441	0.108209
OSA	Spliced	Multi-Hit	Count-Based	FPKM	SVM_POLY	Event	0.594498	0.0587487
OSA	Spliced	Multi-Hit	Count-Based	Median	AdaBoost	Death	0.669228	0.22809
OSA	Spliced	Multi-Hit	Count-Based	Median	LR	Death	0.678394	0.259174
OSA	Spliced	Multi-Hit	Count-Based	Median	SVM_POLY	Death	0.696177	0.224984
OSA	Spliced	Multi-Hit	Count-Based	Median	AdaBoost	Event	0.59498	0.155138
OSA	Spliced	Multi-Hit	Count-Based	Median	LR	Event	0.623091	0.171424
OSA	Spliced	Multi-Hit	Count-Based	Median	SVM_POLY	Event	0.616219	0.115581
OSA	Spliced	Multi-Hit	Count-Based	Upper Quartile	AdaBoost	Death	0.636425	0.189855
OSA	Spliced	Multi-Hit	Count-Based	Upper Quartile	LR	Death	0.642142	0.221105
OSA	Spliced	Multi-Hit	Count-Based	Upper Quartile	SVM_POLY	Death	0.666204	0.219476
OSA	Spliced	Multi-Hit	Count-Based	Upper Quartile	AdaBoost	Event	0.60096	0.153375
OSA	Spliced	Multi-Hit	Count-Based	Upper Quartile	LR	Event	0.620208	0.175802
OSA	Spliced	Multi-Hit	Count-Based	Upper Quartile	SVM_POLY	Event	0.598472	0.0959336
OSA	Spliced	Multi-Hit	Count-Based	RLE	AdaBoost	Death	0.652043	0.215743
OSA	Spliced	Multi-Hit	Count-Based	RLE	LR	Death	0.640496	0.217696
OSA	Spliced	Multi-Hit	Count-Based	RLE	SVM_POLY	Death	0.678695	0.23839
OSA	Spliced	Multi-Hit	Count-Based	RLE	AdaBoost	Event	0.611654	0.175151
OSA	Spliced	Multi-Hit	Count-Based	RLE	LR	Event	0.618551	0.168006
OSA	Spliced	Multi-Hit	Count-Based	RLE	SVM_POLY	Event	0.605031	0.137919
OSA	Spliced	Multi-Hit	Count-Based	TMM	AdaBoost	Death	0.6691	0.207242
OSA	Spliced	Multi-Hit	Count-Based	TMM	LR	Death	0.662694	0.232461
OSA	Spliced	Multi-Hit	Count-Based	TMM	SVM_POLY	Death	0.67386	0.232137
OSA	Spliced	Multi-Hit	Count-Based	TMM	AdaBoost	Event	0.624218	0.184706
OSA	Spliced	Multi-Hit	Count-Based	TMM	LR	Event	0.626681	0.175556
OSA	Spliced	Multi-Hit	Count-Based	TMM	SVM_POLY	Event	0.609687	0.128331
OSA	Spliced	Multi-Hit	Cufflinks	FPM	AdaBoost	Death	0.640945	0.174382
OSA	Spliced	Multi-Hit	Cufflinks	FPM	LR	Death	0.670519	0.260952
OSA	Spliced	Multi-Hit	Cufflinks	FPM	SVM_POLY	Death	0.670674	0.2331
OSA	Spliced	Multi-Hit	Cufflinks	FPM	AdaBoost	Event	0.60809	0.144384
OSA	Spliced	Multi-Hit	Cufflinks	FPM	LR	Event	0.597515	0.109717
OSA	Spliced	Multi-Hit	Cufflinks	FPM	SVM_POLY	Event	0.610837	0.0973928
OSA	Spliced	Multi-Hit	Cufflinks	FPKM	AdaBoost	Death	0.642354	0.216349
OSA	Spliced	Multi-Hit	Cufflinks	FPKM	LR	Death	0.665095	0.23938
OSA	Spliced	Multi-Hit	Cufflinks	FPKM	SVM_POLY	Death	0.687757	0.235215
OSA	Spliced	Multi-Hit	Cufflinks	FPKM	AdaBoost	Event	0.619701	0.170204
OSA	Spliced	Multi-Hit	Cufflinks	FPKM	LR	Event	0.643221	0.209405
OSA	Spliced	Multi-Hit	Cufflinks	FPKM	SVM_POLY	Event	0.622929	0.102019
OSA	Spliced	Multi-Hit	Cufflinks	Median	AdaBoost	Death	0.652022	0.200159
OSA	Spliced	Multi-Hit	Cufflinks	Median	LR	Death	0.681585	0.304877
OSA	Spliced	Multi-Hit	Cufflinks	Median	SVM_POLY	Death	0.707261	0.226524
OSA	Spliced	Multi-Hit	Cufflinks	Median	AdaBoost	Event	0.598266	0.128473
OSA	Spliced	Multi-Hit	Cufflinks	Median	LR	Event	0.609263	0.158269
OSA	Spliced	Multi-Hit	Cufflinks	Median	SVM_POLY	Event	0.581504	0.0800473
OSA	Spliced	Multi-Hit	Cufflinks	Upper Quartile	AdaBoost	Death	0.604826	0.135125
OSA	Spliced	Multi-Hit	Cufflinks	Upper Quartile	LR	Death	0.641137	0.208391
OSA	Spliced	Multi-Hit	Cufflinks	Upper Quartile	SVM_POLY	Death	0.666268	0.183066
OSA	Spliced	Multi-Hit	Cufflinks	Upper Quartile	AdaBoost	Event	0.60744	0.124561
OSA	Spliced	Multi-Hit	Cufflinks	Upper Quartile	LR	Event	0.611832	0.163268
OSA	Spliced	Multi-Hit	Cufflinks	Upper Quartile	SVM_POLY	Event	0.599959	0.11939
OSA	Spliced	Multi-Hit	Cufflinks	RLE	AdaBoost	Death	0.635311	0.195015
OSA	Spliced	Multi-Hit	Cufflinks	RLE	LR	Death	0.641216	0.254802
OSA	Spliced	Multi-Hit	Cufflinks	RLE	SVM_POLY	Death	0.67801	0.211499
OSA	Spliced	Multi-Hit	Cufflinks	RLE	AdaBoost	Event	0.578906	0.128261
OSA	Spliced	Multi-Hit	Cufflinks	RLE	LR	Event	0.637843	0.193026
OSA	Spliced	Multi-Hit	Cufflinks	RLE	SVM_POLY	Event	0.606657	0.110818
OSA	Spliced	Multi-Hit	Cufflinks	TMM	AdaBoost	Death	0.623548	0.167668
OSA	Spliced	Multi-Hit	Cufflinks	TMM	LR	Death	0.645061	0.254344
OSA	Spliced	Multi-Hit	Cufflinks	TMM	SVM_POLY	Death	0.669659	0.199494
OSA	Spliced	Multi-Hit	Cufflinks	TMM	AdaBoost	Event	0.592274	0.139478
OSA	Spliced	Multi-Hit	Cufflinks	TMM	LR	Event	0.620665	0.188058
OSA	Spliced	Multi-Hit	Cufflinks	TMM	SVM_POLY	Event	0.589311	0.115619
RUM	Un-Spliced	Multi-Hit	Count-Based	FPM	AdaBoost	Death	0.629487	0.211514
RUM	Un-Spliced	Multi-Hit	Count-Based	FPM	LR	Death	0.632606	0.21169
RUM	Un-Spliced	Multi-Hit	Count-Based	FPM	SVM_POLY	Death	0.66171	0.211696
RUM	Un-Spliced	Multi-Hit	Count-Based	FPM	AdaBoost	Event	0.569196	0.117287
RUM	Un-Spliced	Multi-Hit	Count-Based	FPM	LR	Event	0.607232	0.162537
RUM	Un-Spliced	Multi-Hit	Count-Based	FPM	SVM_POLY	Event	0.602229	0.0836366
RUM	Un-Spliced	Multi-Hit	Count-Based	FPKM	AdaBoost	Death	0.615033	0.152483
RUM	Un-Spliced	Multi-Hit	Count-Based	FPKM	LR	Death	0.645585	0.17874
RUM	Un-Spliced	Multi-Hit	Count-Based	FPKM	SVM_POLY	Death	0.659868	0.231894
RUM	Un-Spliced	Multi-Hit	Count-Based	FPKM	AdaBoost	Event	0.566995	0.0840544
RUM	Un-Spliced	Multi-Hit	Count-Based	FPKM	LR	Event	0.617277	0.160919
RUM	Un-Spliced	Multi-Hit	Count-Based	FPKM	SVM_POLY	Event	0.59159	0.116946
RUM	Un-Spliced	Multi-Hit	Count-Based	Median	AdaBoost	Death	0.6596	0.227459
RUM	Un-Spliced	Multi-Hit	Count-Based	Median	LR	Death	0.646085	0.204409
RUM	Un-Spliced	Multi-Hit	Count-Based	Median	SVM_POLY	Death	0.679355	0.196867
RUM	Un-Spliced	Multi-Hit	Count-Based	Median	AdaBoost	Event	0.644499	0.213984
RUM	Un-Spliced	Multi-Hit	Count-Based	Median	LR	Event	0.607371	0.154523
RUM	Un-Spliced	Multi-Hit	Count-Based	Median	SVM_POLY	Event	0.607513	0.0978214
RUM	Un-Spliced	Multi-Hit	Count-Based	Upper Quartile	AdaBoost	Death	0.61644	0.203249
RUM	Un-Spliced	Multi-Hit	Count-Based	Upper Quartile	LR	Death	0.634389	0.209423
RUM	Un-Spliced	Multi-Hit	Count-Based	Upper Quartile	SVM_POLY	Death	0.660002	0.214872
RUM	Un-Spliced	Multi-Hit	Count-Based	Upper Quartile	AdaBoost	Event	0.632887	0.200089
RUM	Un-Spliced	Multi-Hit	Count-Based	Upper Quartile	LR	Event	0.624045	0.183837
RUM	Un-Spliced	Multi-Hit	Count-Based	Upper Quartile	SVM_POLY	Event	0.600056	0.0818195
RUM	Un-Spliced	Multi-Hit	Count-Based	RLE	AdaBoost	Death	0.641449	0.197424
RUM	Un-Spliced	Multi-Hit	Count-Based	RLE	LR	Death	0.630937	0.210192
RUM	Un-Spliced	Multi-Hit	Count-Based	RLE	SVM_POLY	Death	0.65111	0.207046
RUM	Un-Spliced	Multi-Hit	Count-Based	RLE	AdaBoost	Event	0.603344	0.161341
RUM	Un-Spliced	Multi-Hit	Count-Based	RLE	LR	Event	0.620462	0.167088
RUM	Un-Spliced	Multi-Hit	Count-Based	RLE	SVM_POLY	Event	0.599214	0.12306
RUM	Un-Spliced	Multi-Hit	Count-Based	TMM	AdaBoost	Death	0.645937	0.230248
RUM	Un-Spliced	Multi-Hit	Count-Based	TMM	LR	Death	0.644731	0.215136
RUM	Un-Spliced	Multi-Hit	Count-Based	TMM	SVM_POLY	Death	0.672884	0.219861
RUM	Un-Spliced	Multi-Hit	Count-Based	TMM	AdaBoost	Event	0.641893	0.21369
RUM	Un-Spliced	Multi-Hit	Count-Based	TMM	LR	Event	0.642577	0.200223
RUM	Un-Spliced	Multi-Hit	Count-Based	TMM	SVM_POLY	Event	0.627374	0.125053
STAR	Spliced	Multi-Hit	Count-Based	FPM	AdaBoost	Death	0.634621	0.198753
STAR	Spliced	Multi-Hit	Count-Based	FPM	LR	Death	0.666134	0.238262
STAR	Spliced	Multi-Hit	Count-Based	FPM	SVM_POLY	Death	0.67687	0.24867
STAR	Spliced	Multi-Hit	Count-Based	FPM	AdaBoost	Event	0.584638	0.138928
STAR	Spliced	Multi-Hit	Count-Based	FPM	LR	Event	0.605503	0.136163
STAR	Spliced	Multi-Hit	Count-Based	FPM	SVM_POLY	Event	0.602407	0.0662237
STAR	Spliced	Multi-Hit	Count-Based	FPKM	AdaBoost	Death	0.64037	0.188384
STAR	Spliced	Multi-Hit	Count-Based	FPKM	LR	Death	0.646422	0.223344
STAR	Spliced	Multi-Hit	Count-Based	FPKM	SVM_POLY	Death	0.673443	0.212087
STAR	Spliced	Multi-Hit	Count-Based	FPKM	AdaBoost	Event	0.59108	0.133216
STAR	Spliced	Multi-Hit	Count-Based	FPKM	LR	Event	0.610129	0.152107
STAR	Spliced	Multi-Hit	Count-Based	FPKM	SVM_POLY	Event	0.604613	0.102161
STAR	Spliced	Multi-Hit	Count-Based	Median	AdaBoost	Death	0.646841	0.211249
STAR	Spliced	Multi-Hit	Count-Based	Median	LR	Death	0.663185	0.254912
STAR	Spliced	Multi-Hit	Count-Based	Median	SVM_POLY	Death	0.679649	0.198101
STAR	Spliced	Multi-Hit	Count-Based	Median	AdaBoost	Event	0.638649	0.231961
STAR	Spliced	Multi-Hit	Count-Based	Median	LR	Event	0.620786	0.154673
STAR	Spliced	Multi-Hit	Count-Based	Median	SVM_POLY	Event	0.584031	0.105449
STAR	Spliced	Multi-Hit	Count-Based	Upper Quartile	AdaBoost	Death	0.619673	0.16738
STAR	Spliced	Multi-Hit	Count-Based	Upper Quartile	LR	Death	0.668006	0.254482
STAR	Spliced	Multi-Hit	Count-Based	Upper Quartile	SVM_POLY	Death	0.676701	0.222503
STAR	Spliced	Multi-Hit	Count-Based	Upper Quartile	AdaBoost	Event	0.643366	0.215771
STAR	Spliced	Multi-Hit	Count-Based	Upper Quartile	LR	Event	0.634389	0.195045
STAR	Spliced	Multi-Hit	Count-Based	Upper Quartile	SVM_POLY	Event	0.627578	0.120234
STAR	Spliced	Multi-Hit	Count-Based	RLE	AdaBoost	Death	0.652048	0.226177
STAR	Spliced	Multi-Hit	Count-Based	RLE	LR	Death	0.645583	0.226433
STAR	Spliced	Multi-Hit	Count-Based	RLE	SVM_POLY	Death	0.66336	0.184251
STAR	Spliced	Multi-Hit	Count-Based	RLE	AdaBoost	Event	0.635614	0.18947
STAR	Spliced	Multi-Hit	Count-Based	RLE	LR	Event	0.631679	0.166716
STAR	Spliced	Multi-Hit	Count-Based	RLE	SVM_POLY	Event	0.609412	0.113294
STAR	Spliced	Multi-Hit	Count-Based	TMM	AdaBoost	Death	0.663432	0.222191
STAR	Spliced	Multi-Hit	Count-Based	TMM	LR	Death	0.678828	0.269963
STAR	Spliced	Multi-Hit	Count-Based	TMM	SVM_POLY	Death	0.678544	0.212554
STAR	Spliced	Multi-Hit	Count-Based	TMM	AdaBoost	Event	0.645204	0.211089
STAR	Spliced	Multi-Hit	Count-Based	TMM	LR	Event	0.620607	0.196179
STAR	Spliced	Multi-Hit	Count-Based	TMM	SVM_POLY	Event	0.615907	0.121929
STAR	Spliced	Multi-Hit	Cufflinks	FPM	AdaBoost	Death	0.66488	0.244423
STAR	Spliced	Multi-Hit	Cufflinks	FPM	LR	Death	0.680996	0.272428
STAR	Spliced	Multi-Hit	Cufflinks	FPM	SVM_POLY	Death	0.702831	0.282779
STAR	Spliced	Multi-Hit	Cufflinks	FPM	AdaBoost	Event	0.617294	0.162573
STAR	Spliced	Multi-Hit	Cufflinks	FPM	LR	Event	0.632215	0.168742
STAR	Spliced	Multi-Hit	Cufflinks	FPM	SVM_POLY	Event	0.60885	0.0877508
STAR	Spliced	Multi-Hit	Cufflinks	FPKM	AdaBoost	Death	0.671939	0.240637
STAR	Spliced	Multi-Hit	Cufflinks	FPKM	LR	Death	0.673635	0.253122
STAR	Spliced	Multi-Hit	Cufflinks	FPKM	SVM_POLY	Death	0.717512	0.271039
STAR	Spliced	Multi-Hit	Cufflinks	FPKM	AdaBoost	Event	0.596065	0.145352
STAR	Spliced	Multi-Hit	Cufflinks	FPKM	LR	Event	0.629937	0.177557
STAR	Spliced	Multi-Hit	Cufflinks	FPKM	SVM_POLY	Event	0.611968	0.0703126
STAR	Spliced	Multi-Hit	Cufflinks	Median	AdaBoost	Death	0.63416	0.19026
STAR	Spliced	Multi-Hit	Cufflinks	Median	LR	Death	0.659177	0.239124
STAR	Spliced	Multi-Hit	Cufflinks	Median	SVM_POLY	Death	0.696585	0.215897
STAR	Spliced	Multi-Hit	Cufflinks	Median	AdaBoost	Event	0.622132	0.176443
STAR	Spliced	Multi-Hit	Cufflinks	Median	LR	Event	0.6463	0.171257
STAR	Spliced	Multi-Hit	Cufflinks	Median	SVM_POLY	Event	0.599719	0.119286
STAR	Spliced	Multi-Hit	Cufflinks	Upper Quartile	AdaBoost	Death	0.636557	0.201256
STAR	Spliced	Multi-Hit	Cufflinks	Upper Quartile	LR	Death	0.635422	0.207047
STAR	Spliced	Multi-Hit	Cufflinks	Upper Quartile	SVM_POLY	Death	0.676089	0.195446
STAR	Spliced	Multi-Hit	Cufflinks	Upper Quartile	AdaBoost	Event	0.642618	0.206053
STAR	Spliced	Multi-Hit	Cufflinks	Upper Quartile	LR	Event	0.635957	0.175383
STAR	Spliced	Multi-Hit	Cufflinks	Upper Quartile	SVM_POLY	Event	0.608588	0.0828681
STAR	Spliced	Multi-Hit	Cufflinks	RLE	AdaBoost	Death	0.628055	0.177747
STAR	Spliced	Multi-Hit	Cufflinks	RLE	LR	Death	0.659408	0.247638
STAR	Spliced	Multi-Hit	Cufflinks	RLE	SVM_POLY	Death	0.677537	0.174474
STAR	Spliced	Multi-Hit	Cufflinks	RLE	AdaBoost	Event	0.625583	0.145199
STAR	Spliced	Multi-Hit	Cufflinks	RLE	LR	Event	0.635606	0.192082
STAR	Spliced	Multi-Hit	Cufflinks	RLE	SVM_POLY	Event	0.609461	0.081462
STAR	Spliced	Multi-Hit	Cufflinks	TMM	AdaBoost	Death	0.639981	0.200707
STAR	Spliced	Multi-Hit	Cufflinks	TMM	LR	Death	0.659311	0.229416
STAR	Spliced	Multi-Hit	Cufflinks	TMM	SVM_POLY	Death	0.683068	0.188007
STAR	Spliced	Multi-Hit	Cufflinks	TMM	AdaBoost	Event	0.636213	0.190326
STAR	Spliced	Multi-Hit	Cufflinks	TMM	LR	Event	0.634383	0.182575
STAR	Spliced	Multi-Hit	Cufflinks	TMM	SVM_POLY	Event	0.618653	0.104345
Subread	Spliced	Single-Hit	Count-Based	FPM	AdaBoost	Death	0.60344	0.149197
Subread	Spliced	Single-Hit	Count-Based	FPM	LR	Death	0.634311	0.21805
Subread	Spliced	Single-Hit	Count-Based	FPM	SVM_POLY	Death	0.65137	0.194384
Subread	Spliced	Single-Hit	Count-Based	FPM	AdaBoost	Event	0.596427	0.128099
Subread	Spliced	Single-Hit	Count-Based	FPM	LR	Event	0.597348	0.132647
Subread	Spliced	Single-Hit	Count-Based	FPM	SVM_POLY	Event	0.595431	0.0714601
Subread	Spliced	Single-Hit	Count-Based	FPKM	AdaBoost	Death	0.593999	0.132266
Subread	Spliced	Single-Hit	Count-Based	FPKM	LR	Death	0.632409	0.216712
Subread	Spliced	Single-Hit	Count-Based	FPKM	SVM_POLY	Death	0.670329	0.198465
Subread	Spliced	Single-Hit	Count-Based	FPKM	AdaBoost	Event	0.608287	0.132343
Subread	Spliced	Single-Hit	Count-Based	FPKM	LR	Event	0.612473	0.171619
Subread	Spliced	Single-Hit	Count-Based	FPKM	SVM_POLY	Event	0.597764	0.0828474
Subread	Spliced	Single-Hit	Count-Based	Median	AdaBoost	Death	0.63156	0.218513
Subread	Spliced	Single-Hit	Count-Based	Median	LR	Death	0.654247	0.227488
Subread	Spliced	Single-Hit	Count-Based	Median	SVM_POLY	Death	0.689532	0.197613
Subread	Spliced	Single-Hit	Count-Based	Median	AdaBoost	Event	0.640588	0.194949
Subread	Spliced	Single-Hit	Count-Based	Median	LR	Event	0.641678	0.18064
Subread	Spliced	Single-Hit	Count-Based	Median	SVM_POLY	Event	0.612935	0.0866273
Subread	Spliced	Single-Hit	Count-Based	Upper Quartile	AdaBoost	Death	0.61144	0.144241
Subread	Spliced	Single-Hit	Count-Based	Upper Quartile	LR	Death	0.63566	0.207521
Subread	Spliced	Single-Hit	Count-Based	Upper Quartile	SVM_POLY	Death	0.676966	0.200552
Subread	Spliced	Single-Hit	Count-Based	Upper Quartile	AdaBoost	Event	0.654059	0.234583
Subread	Spliced	Single-Hit	Count-Based	Upper Quartile	LR	Event	0.623607	0.185415
Subread	Spliced	Single-Hit	Count-Based	Upper Quartile	SVM_POLY	Event	0.594192	0.109084
Subread	Spliced	Single-Hit	Count-Based	RLE	AdaBoost	Death	0.630705	0.208902
Subread	Spliced	Single-Hit	Count-Based	RLE	LR	Death	0.629692	0.184025
Subread	Spliced	Single-Hit	Count-Based	RLE	SVM_POLY	Death	0.669445	0.223194
Subread	Spliced	Single-Hit	Count-Based	RLE	AdaBoost	Event	0.644566	0.225116
Subread	Spliced	Single-Hit	Count-Based	RLE	LR	Event	0.629788	0.195245
Subread	Spliced	Single-Hit	Count-Based	RLE	SVM_POLY	Event	0.604883	0.0653133
Subread	Spliced	Single-Hit	Count-Based	TMM	AdaBoost	Death	0.653428	0.205303
Subread	Spliced	Single-Hit	Count-Based	TMM	LR	Death	0.618207	0.148138
Subread	Spliced	Single-Hit	Count-Based	TMM	SVM_POLY	Death	0.654115	0.209325
Subread	Spliced	Single-Hit	Count-Based	TMM	AdaBoost	Event	0.654278	0.227896
Subread	Spliced	Single-Hit	Count-Based	TMM	LR	Event	0.631823	0.199409
Subread	Spliced	Single-Hit	Count-Based	TMM	SVM_POLY	Event	0.644351	0.160956
TopHat	Spliced	Single-Hit	Count-Based	FPM	AdaBoost	Death	0.625636	0.154869
TopHat	Spliced	Single-Hit	Count-Based	FPM	LR	Death	0.635106	0.199052
TopHat	Spliced	Single-Hit	Count-Based	FPM	SVM_POLY	Death	0.676927	0.217616
TopHat	Spliced	Single-Hit	Count-Based	FPM	AdaBoost	Event	0.583536	0.113354
TopHat	Spliced	Single-Hit	Count-Based	FPM	LR	Event	0.584197	0.124064
TopHat	Spliced	Single-Hit	Count-Based	FPM	SVM_POLY	Event	0.598908	0.117679
TopHat	Spliced	Single-Hit	Count-Based	FPKM	AdaBoost	Death	0.619304	0.198631
TopHat	Spliced	Single-Hit	Count-Based	FPKM	LR	Death	0.632139	0.18922
TopHat	Spliced	Single-Hit	Count-Based	FPKM	SVM_POLY	Death	0.678249	0.209219
TopHat	Spliced	Single-Hit	Count-Based	FPKM	AdaBoost	Event	0.588118	0.14529
TopHat	Spliced	Single-Hit	Count-Based	FPKM	LR	Event	0.588783	0.135351
TopHat	Spliced	Single-Hit	Count-Based	FPKM	SVM_POLY	Event	0.586348	0.0951169
TopHat	Spliced	Single-Hit	Count-Based	Median	AdaBoost	Death	0.647143	0.184039
TopHat	Spliced	Single-Hit	Count-Based	Median	LR	Death	0.678453	0.2744
TopHat	Spliced	Single-Hit	Count-Based	Median	SVM_POLY	Death	0.698842	0.241911
TopHat	Spliced	Single-Hit	Count-Based	Median	AdaBoost	Event	0.619911	0.182915
TopHat	Spliced	Single-Hit	Count-Based	Median	LR	Event	0.626071	0.19592
TopHat	Spliced	Single-Hit	Count-Based	Median	SVM_POLY	Event	0.608135	0.102413
TopHat	Spliced	Single-Hit	Count-Based	Upper Quartile	AdaBoost	Death	0.610226	0.159377
TopHat	Spliced	Single-Hit	Count-Based	Upper Quartile	LR	Death	0.640726	0.210156
TopHat	Spliced	Single-Hit	Count-Based	Upper Quartile	SVM_POLY	Death	0.649907	0.211869
TopHat	Spliced	Single-Hit	Count-Based	Upper Quartile	AdaBoost	Event	0.595613	0.147657
TopHat	Spliced	Single-Hit	Count-Based	Upper Quartile	LR	Event	0.60671	0.15829
TopHat	Spliced	Single-Hit	Count-Based	Upper Quartile	SVM_POLY	Event	0.601369	0.116083
TopHat	Spliced	Single-Hit	Count-Based	RLE	AdaBoost	Death	0.635188	0.181734
TopHat	Spliced	Single-Hit	Count-Based	RLE	LR	Death	0.62886	0.194473
TopHat	Spliced	Single-Hit	Count-Based	RLE	SVM_POLY	Death	0.65947	0.18888
TopHat	Spliced	Single-Hit	Count-Based	RLE	AdaBoost	Event	0.628158	0.179516
TopHat	Spliced	Single-Hit	Count-Based	RLE	LR	Event	0.647255	0.239014
TopHat	Spliced	Single-Hit	Count-Based	RLE	SVM_POLY	Event	0.607878	0.128367
TopHat	Spliced	Single-Hit	Count-Based	TMM	AdaBoost	Death	0.63762	0.2091
TopHat	Spliced	Single-Hit	Count-Based	TMM	LR	Death	0.646835	0.211084
TopHat	Spliced	Single-Hit	Count-Based	TMM	SVM_POLY	Death	0.671773	0.213167
TopHat	Spliced	Single-Hit	Count-Based	TMM	AdaBoost	Event	0.596445	0.117357
TopHat	Spliced	Single-Hit	Count-Based	TMM	LR	Event	0.618627	0.186538
TopHat	Spliced	Single-Hit	Count-Based	TMM	SVM_POLY	Event	0.616711	0.136845
TopHat	Spliced	Single-Hit	Cufflinks	FPM	AdaBoost	Death	0.630734	0.170594
TopHat	Spliced	Single-Hit	Cufflinks	FPM	LR	Death	0.650953	0.217886
TopHat	Spliced	Single-Hit	Cufflinks	FPM	SVM_POLY	Death	0.694092	0.225662
TopHat	Spliced	Single-Hit	Cufflinks	FPM	AdaBoost	Event	0.601399	0.161487
TopHat	Spliced	Single-Hit	Cufflinks	FPM	LR	Event	0.60464	0.125625
TopHat	Spliced	Single-Hit	Cufflinks	FPM	SVM_POLY	Event	0.576898	0.0592811
TopHat	Spliced	Single-Hit	Cufflinks	FPKM	AdaBoost	Death	0.628688	0.179116
TopHat	Spliced	Single-Hit	Cufflinks	FPKM	LR	Death	0.647584	0.232446
TopHat	Spliced	Single-Hit	Cufflinks	FPKM	SVM_POLY	Death	0.696252	0.257173
TopHat	Spliced	Single-Hit	Cufflinks	FPKM	AdaBoost	Event	0.605052	0.145385
TopHat	Spliced	Single-Hit	Cufflinks	FPKM	LR	Event	0.624574	0.171003
TopHat	Spliced	Single-Hit	Cufflinks	FPKM	SVM_POLY	Event	0.60402	0.0882401
TopHat	Spliced	Single-Hit	Cufflinks	Median	AdaBoost	Death	0.64044	0.198741
TopHat	Spliced	Single-Hit	Cufflinks	Median	LR	Death	0.654421	0.221574
TopHat	Spliced	Single-Hit	Cufflinks	Median	SVM_POLY	Death	0.692509	0.217541
TopHat	Spliced	Single-Hit	Cufflinks	Median	AdaBoost	Event	0.628042	0.180037
TopHat	Spliced	Single-Hit	Cufflinks	Median	LR	Event	0.642563	0.192814
TopHat	Spliced	Single-Hit	Cufflinks	Median	SVM_POLY	Event	0.597394	0.0911479
TopHat	Spliced	Single-Hit	Cufflinks	Upper Quartile	AdaBoost	Death	0.621426	0.170272
TopHat	Spliced	Single-Hit	Cufflinks	Upper Quartile	LR	Death	0.640762	0.214459
TopHat	Spliced	Single-Hit	Cufflinks	Upper Quartile	SVM_POLY	Death	0.673694	0.176628
TopHat	Spliced	Single-Hit	Cufflinks	Upper Quartile	AdaBoost	Event	0.611768	0.161357
TopHat	Spliced	Single-Hit	Cufflinks	Upper Quartile	LR	Event	0.62129	0.14438
TopHat	Spliced	Single-Hit	Cufflinks	Upper Quartile	SVM_POLY	Event	0.590152	0.0789879
TopHat	Spliced	Single-Hit	Cufflinks	RLE	AdaBoost	Death	0.606	0.132522
TopHat	Spliced	Single-Hit	Cufflinks	RLE	LR	Death	0.62778	0.196246
TopHat	Spliced	Single-Hit	Cufflinks	RLE	SVM_POLY	Death	0.658398	0.184125
TopHat	Spliced	Single-Hit	Cufflinks	RLE	AdaBoost	Event	0.605964	0.15197
TopHat	Spliced	Single-Hit	Cufflinks	RLE	LR	Event	0.61099	0.169278
TopHat	Spliced	Single-Hit	Cufflinks	RLE	SVM_POLY	Event	0.608797	0.0735287
TopHat	Spliced	Single-Hit	Cufflinks	TMM	AdaBoost	Death	0.621941	0.174253
TopHat	Spliced	Single-Hit	Cufflinks	TMM	LR	Death	0.645058	0.212025
TopHat	Spliced	Single-Hit	Cufflinks	TMM	SVM_POLY	Death	0.671929	0.221947
TopHat	Spliced	Single-Hit	Cufflinks	TMM	AdaBoost	Event	0.61564	0.176769
TopHat	Spliced	Single-Hit	Cufflinks	TMM	LR	Event	0.625105	0.191366
TopHat	Spliced	Single-Hit	Cufflinks	TMM	SVM_POLY	Event	0.629373	0.104993
TopHat	Spliced	Multi-Hit	Count-Based	FPM	AdaBoost	Death	0.630353	0.183309
TopHat	Spliced	Multi-Hit	Count-Based	FPM	LR	Death	0.634017	0.199862
TopHat	Spliced	Multi-Hit	Count-Based	FPM	SVM_POLY	Death	0.660615	0.203185
TopHat	Spliced	Multi-Hit	Count-Based	FPM	AdaBoost	Event	0.610315	0.136003
TopHat	Spliced	Multi-Hit	Count-Based	FPM	LR	Event	0.593963	0.12148
TopHat	Spliced	Multi-Hit	Count-Based	FPM	SVM_POLY	Event	0.601312	0.114416
TopHat	Spliced	Multi-Hit	Count-Based	FPKM	AdaBoost	Death	0.647535	0.192122
TopHat	Spliced	Multi-Hit	Count-Based	FPKM	LR	Death	0.614824	0.165093
TopHat	Spliced	Multi-Hit	Count-Based	FPKM	SVM_POLY	Death	0.659524	0.221754
TopHat	Spliced	Multi-Hit	Count-Based	FPKM	AdaBoost	Event	0.608808	0.157923
TopHat	Spliced	Multi-Hit	Count-Based	FPKM	LR	Event	0.589613	0.118269
TopHat	Spliced	Multi-Hit	Count-Based	FPKM	SVM_POLY	Event	0.572224	0.0751355
TopHat	Spliced	Multi-Hit	Count-Based	Median	AdaBoost	Death	0.6527	0.182617
TopHat	Spliced	Multi-Hit	Count-Based	Median	LR	Death	0.683375	0.263489
TopHat	Spliced	Multi-Hit	Count-Based	Median	SVM_POLY	Death	0.700938	0.233339
TopHat	Spliced	Multi-Hit	Count-Based	Median	AdaBoost	Event	0.599897	0.134128
TopHat	Spliced	Multi-Hit	Count-Based	Median	LR	Event	0.604335	0.151092
TopHat	Spliced	Multi-Hit	Count-Based	Median	SVM_POLY	Event	0.596252	0.0865828
TopHat	Spliced	Multi-Hit	Count-Based	Upper Quartile	AdaBoost	Death	0.614524	0.158357
TopHat	Spliced	Multi-Hit	Count-Based	Upper Quartile	LR	Death	0.640083	0.190364
TopHat	Spliced	Multi-Hit	Count-Based	Upper Quartile	SVM_POLY	Death	0.656433	0.204078
TopHat	Spliced	Multi-Hit	Count-Based	Upper Quartile	AdaBoost	Event	0.59678	0.135881
TopHat	Spliced	Multi-Hit	Count-Based	Upper Quartile	LR	Event	0.621244	0.183253
TopHat	Spliced	Multi-Hit	Count-Based	Upper Quartile	SVM_POLY	Event	0.608653	0.0977399
TopHat	Spliced	Multi-Hit	Count-Based	RLE	AdaBoost	Death	0.640671	0.195193
TopHat	Spliced	Multi-Hit	Count-Based	RLE	LR	Death	0.617652	0.185139
TopHat	Spliced	Multi-Hit	Count-Based	RLE	SVM_POLY	Death	0.662273	0.202618
TopHat	Spliced	Multi-Hit	Count-Based	RLE	AdaBoost	Event	0.625956	0.179267
TopHat	Spliced	Multi-Hit	Count-Based	RLE	LR	Event	0.617842	0.179372
TopHat	Spliced	Multi-Hit	Count-Based	RLE	SVM_POLY	Event	0.604234	0.108603
TopHat	Spliced	Multi-Hit	Count-Based	TMM	AdaBoost	Death	0.646196	0.205282
TopHat	Spliced	Multi-Hit	Count-Based	TMM	LR	Death	0.655118	0.229131
TopHat	Spliced	Multi-Hit	Count-Based	TMM	SVM_POLY	Death	0.676021	0.225705
TopHat	Spliced	Multi-Hit	Count-Based	TMM	AdaBoost	Event	0.608112	0.151668
TopHat	Spliced	Multi-Hit	Count-Based	TMM	LR	Event	0.630084	0.181544
TopHat	Spliced	Multi-Hit	Count-Based	TMM	SVM_POLY	Event	0.613677	0.0958694
TopHat	Spliced	Multi-Hit	Cufflinks	FPM	AdaBoost	Death	0.612984	0.14449
TopHat	Spliced	Multi-Hit	Cufflinks	FPM	LR	Death	0.648412	0.233528
TopHat	Spliced	Multi-Hit	Cufflinks	FPM	SVM_POLY	Death	0.673448	0.229233
TopHat	Spliced	Multi-Hit	Cufflinks	FPM	AdaBoost	Event	0.605418	0.14782
TopHat	Spliced	Multi-Hit	Cufflinks	FPM	LR	Event	0.61491	0.167458
TopHat	Spliced	Multi-Hit	Cufflinks	FPM	SVM_POLY	Event	0.604168	0.101298
TopHat	Spliced	Multi-Hit	Cufflinks	FPKM	AdaBoost	Death	0.609315	0.14478
TopHat	Spliced	Multi-Hit	Cufflinks	FPKM	LR	Death	0.656269	0.232491
TopHat	Spliced	Multi-Hit	Cufflinks	FPKM	SVM_POLY	Death	0.687169	0.224065
TopHat	Spliced	Multi-Hit	Cufflinks	FPKM	AdaBoost	Event	0.614922	0.188701
TopHat	Spliced	Multi-Hit	Cufflinks	FPKM	LR	Event	0.622697	0.193415
TopHat	Spliced	Multi-Hit	Cufflinks	FPKM	SVM_POLY	Event	0.613959	0.0656184
TopHat	Spliced	Multi-Hit	Cufflinks	Median	AdaBoost	Death	0.648914	0.203245
TopHat	Spliced	Multi-Hit	Cufflinks	Median	LR	Death	0.654818	0.216084
TopHat	Spliced	Multi-Hit	Cufflinks	Median	SVM_POLY	Death	0.688614	0.228083
TopHat	Spliced	Multi-Hit	Cufflinks	Median	AdaBoost	Event	0.67022	0.249265
TopHat	Spliced	Multi-Hit	Cufflinks	Median	LR	Event	0.637786	0.199099
TopHat	Spliced	Multi-Hit	Cufflinks	Median	SVM_POLY	Event	0.612595	0.118753
TopHat	Spliced	Multi-Hit	Cufflinks	Upper Quartile	AdaBoost	Death	0.598318	0.152146
TopHat	Spliced	Multi-Hit	Cufflinks	Upper Quartile	LR	Death	0.626324	0.203094
TopHat	Spliced	Multi-Hit	Cufflinks	Upper Quartile	SVM_POLY	Death	0.665251	0.187649
TopHat	Spliced	Multi-Hit	Cufflinks	Upper Quartile	AdaBoost	Event	0.606186	0.134994
TopHat	Spliced	Multi-Hit	Cufflinks	Upper Quartile	LR	Event	0.62267	0.184417
TopHat	Spliced	Multi-Hit	Cufflinks	Upper Quartile	SVM_POLY	Event	0.628935	0.103131
TopHat	Spliced	Multi-Hit	Cufflinks	RLE	AdaBoost	Death	0.623674	0.156015
TopHat	Spliced	Multi-Hit	Cufflinks	RLE	LR	Death	0.639961	0.187109
TopHat	Spliced	Multi-Hit	Cufflinks	RLE	SVM_POLY	Death	0.674351	0.202269
TopHat	Spliced	Multi-Hit	Cufflinks	RLE	AdaBoost	Event	0.600918	0.155682
TopHat	Spliced	Multi-Hit	Cufflinks	RLE	LR	Event	0.618931	0.195858
TopHat	Spliced	Multi-Hit	Cufflinks	RLE	SVM_POLY	Event	0.612008	0.125708
TopHat	Spliced	Multi-Hit	Cufflinks	TMM	AdaBoost	Death	0.634984	0.184398
TopHat	Spliced	Multi-Hit	Cufflinks	TMM	LR	Death	0.652332	0.230607
TopHat	Spliced	Multi-Hit	Cufflinks	TMM	SVM_POLY	Death	0.660759	0.163109
TopHat	Spliced	Multi-Hit	Cufflinks	TMM	AdaBoost	Event	0.603107	0.146434
TopHat	Spliced	Multi-Hit	Cufflinks	TMM	LR	Event	0.611095	0.176479
TopHat	Spliced	Multi-Hit	Cufflinks	TMM	SVM_POLY	Event	0.60428	0.125885
WHAM	Un-Spliced	Single-Hit	Count-Based	FPM	AdaBoost	Death	0.632952	0.212611
WHAM	Un-Spliced	Single-Hit	Count-Based	FPM	LR	Death	0.635596	0.204002
WHAM	Un-Spliced	Single-Hit	Count-Based	FPM	SVM_POLY	Death	0.677512	0.251463
WHAM	Un-Spliced	Single-Hit	Count-Based	FPM	AdaBoost	Event	0.571286	0.120828
WHAM	Un-Spliced	Single-Hit	Count-Based	FPM	LR	Event	0.603612	0.143706
WHAM	Un-Spliced	Single-Hit	Count-Based	FPM	SVM_POLY	Event	0.603243	0.0676534
WHAM	Un-Spliced	Single-Hit	Count-Based	FPKM	AdaBoost	Death	0.626464	0.192145
WHAM	Un-Spliced	Single-Hit	Count-Based	FPKM	LR	Death	0.641283	0.216513
WHAM	Un-Spliced	Single-Hit	Count-Based	FPKM	SVM_POLY	Death	0.681869	0.228046
WHAM	Un-Spliced	Single-Hit	Count-Based	FPKM	AdaBoost	Event	0.575887	0.104153
WHAM	Un-Spliced	Single-Hit	Count-Based	FPKM	LR	Event	0.601406	0.136936
WHAM	Un-Spliced	Single-Hit	Count-Based	FPKM	SVM_POLY	Event	0.599256	0.104755
WHAM	Un-Spliced	Single-Hit	Count-Based	Median	AdaBoost	Death	0.640916	0.183461
WHAM	Un-Spliced	Single-Hit	Count-Based	Median	LR	Death	0.677758	0.241086
WHAM	Un-Spliced	Single-Hit	Count-Based	Median	SVM_POLY	Death	0.689189	0.204591
WHAM	Un-Spliced	Single-Hit	Count-Based	Median	AdaBoost	Event	0.612607	0.145159
WHAM	Un-Spliced	Single-Hit	Count-Based	Median	LR	Event	0.623187	0.165189
WHAM	Un-Spliced	Single-Hit	Count-Based	Median	SVM_POLY	Event	0.588877	0.0789505
WHAM	Un-Spliced	Single-Hit	Count-Based	Upper Quartile	AdaBoost	Death	0.615947	0.167308
WHAM	Un-Spliced	Single-Hit	Count-Based	Upper Quartile	LR	Death	0.647017	0.210436
WHAM	Un-Spliced	Single-Hit	Count-Based	Upper Quartile	SVM_POLY	Death	0.682055	0.2466
WHAM	Un-Spliced	Single-Hit	Count-Based	Upper Quartile	AdaBoost	Event	0.611374	0.16724
WHAM	Un-Spliced	Single-Hit	Count-Based	Upper Quartile	LR	Event	0.641392	0.206367
WHAM	Un-Spliced	Single-Hit	Count-Based	Upper Quartile	SVM_POLY	Event	0.607426	0.0994359
WHAM	Un-Spliced	Single-Hit	Count-Based	RLE	AdaBoost	Death	0.64251	0.188103
WHAM	Un-Spliced	Single-Hit	Count-Based	RLE	LR	Death	0.635274	0.21139
WHAM	Un-Spliced	Single-Hit	Count-Based	RLE	SVM_POLY	Death	0.663459	0.222916
WHAM	Un-Spliced	Single-Hit	Count-Based	RLE	AdaBoost	Event	0.60339	0.146072
WHAM	Un-Spliced	Single-Hit	Count-Based	RLE	LR	Event	0.602928	0.131782
WHAM	Un-Spliced	Single-Hit	Count-Based	RLE	SVM_POLY	Event	0.610859	0.109805
WHAM	Un-Spliced	Single-Hit	Count-Based	TMM	AdaBoost	Death	0.668037	0.24439
WHAM	Un-Spliced	Single-Hit	Count-Based	TMM	LR	Death	0.674475	0.2498
WHAM	Un-Spliced	Single-Hit	Count-Based	TMM	SVM_POLY	Death	0.679677	0.235573
WHAM	Un-Spliced	Single-Hit	Count-Based	TMM	AdaBoost	Event	0.620761	0.170225
WHAM	Un-Spliced	Single-Hit	Count-Based	TMM	LR	Event	0.640089	0.185441
WHAM	Un-Spliced	Single-Hit	Count-Based	TMM	SVM_POLY	Event	0.628065	0.122666
WHAM	Un-Spliced	Single-Hit	Cufflinks	FPM	AdaBoost	Death	0.62348	0.173202
WHAM	Un-Spliced	Single-Hit	Cufflinks	FPM	LR	Death	0.660735	0.253616
WHAM	Un-Spliced	Single-Hit	Cufflinks	FPM	SVM_POLY	Death	0.686205	0.212715
WHAM	Un-Spliced	Single-Hit	Cufflinks	FPM	AdaBoost	Event	0.652377	0.205532
WHAM	Un-Spliced	Single-Hit	Cufflinks	FPM	LR	Event	0.672349	0.247764
WHAM	Un-Spliced	Single-Hit	Cufflinks	FPM	SVM_POLY	Event	0.646299	0.160774
WHAM	Un-Spliced	Single-Hit	Cufflinks	FPKM	AdaBoost	Death	0.643183	0.220735
WHAM	Un-Spliced	Single-Hit	Cufflinks	FPKM	LR	Death	0.664157	0.252918
WHAM	Un-Spliced	Single-Hit	Cufflinks	FPKM	SVM_POLY	Death	0.674454	0.218353
WHAM	Un-Spliced	Single-Hit	Cufflinks	FPKM	AdaBoost	Event	0.648548	0.218179
WHAM	Un-Spliced	Single-Hit	Cufflinks	FPKM	LR	Event	0.669169	0.24769
WHAM	Un-Spliced	Single-Hit	Cufflinks	FPKM	SVM_POLY	Event	0.651087	0.117287
WHAM	Un-Spliced	Single-Hit	Cufflinks	Median	AdaBoost	Death	0.640511	0.185622
WHAM	Un-Spliced	Single-Hit	Cufflinks	Median	LR	Death	0.668877	0.249076
WHAM	Un-Spliced	Single-Hit	Cufflinks	Median	SVM_POLY	Death	0.707581	0.269916
WHAM	Un-Spliced	Single-Hit	Cufflinks	Median	AdaBoost	Event	0.645984	0.227173
WHAM	Un-Spliced	Single-Hit	Cufflinks	Median	LR	Event	0.621281	0.195828
WHAM	Un-Spliced	Single-Hit	Cufflinks	Median	SVM_POLY	Event	0.601911	0.106407
WHAM	Un-Spliced	Single-Hit	Cufflinks	Upper Quartile	AdaBoost	Death	0.600053	0.14932
WHAM	Un-Spliced	Single-Hit	Cufflinks	Upper Quartile	LR	Death	0.620581	0.176375
WHAM	Un-Spliced	Single-Hit	Cufflinks	Upper Quartile	SVM_POLY	Death	0.664137	0.1837
WHAM	Un-Spliced	Single-Hit	Cufflinks	Upper Quartile	AdaBoost	Event	0.60035	0.13864
WHAM	Un-Spliced	Single-Hit	Cufflinks	Upper Quartile	LR	Event	0.617867	0.153608
WHAM	Un-Spliced	Single-Hit	Cufflinks	Upper Quartile	SVM_POLY	Event	0.614885	0.118898
WHAM	Un-Spliced	Single-Hit	Cufflinks	RLE	AdaBoost	Death	0.629673	0.160631
WHAM	Un-Spliced	Single-Hit	Cufflinks	RLE	LR	Death	0.649433	0.217889
WHAM	Un-Spliced	Single-Hit	Cufflinks	RLE	SVM_POLY	Death	0.672918	0.218828
WHAM	Un-Spliced	Single-Hit	Cufflinks	RLE	AdaBoost	Event	0.609486	0.167736
WHAM	Un-Spliced	Single-Hit	Cufflinks	RLE	LR	Event	0.622248	0.178905
WHAM	Un-Spliced	Single-Hit	Cufflinks	RLE	SVM_POLY	Event	0.604462	0.0641097
WHAM	Un-Spliced	Single-Hit	Cufflinks	TMM	AdaBoost	Death	0.642022	0.224462
WHAM	Un-Spliced	Single-Hit	Cufflinks	TMM	LR	Death	0.645514	0.212371
WHAM	Un-Spliced	Single-Hit	Cufflinks	TMM	SVM_POLY	Death	0.65421	0.142719
WHAM	Un-Spliced	Single-Hit	Cufflinks	TMM	AdaBoost	Event	0.630541	0.177349
WHAM	Un-Spliced	Single-Hit	Cufflinks	TMM	LR	Event	0.611102	0.15184
WHAM	Un-Spliced	Single-Hit	Cufflinks	TMM	SVM_POLY	Event	0.611866	0.114303
WHAM	Un-Spliced	Single-Hit	RSEM	FPM	AdaBoost	Death	0.628986	0.229893
WHAM	Un-Spliced	Single-Hit	RSEM	FPM	LR	Death	0.656513	0.234125
WHAM	Un-Spliced	Single-Hit	RSEM	FPM	SVM_POLY	Death	0.686125	0.240202
WHAM	Un-Spliced	Single-Hit	RSEM	FPM	AdaBoost	Event	0.594517	0.121007
WHAM	Un-Spliced	Single-Hit	RSEM	FPM	LR	Event	0.600186	0.130801
WHAM	Un-Spliced	Single-Hit	RSEM	FPM	SVM_POLY	Event	0.5889	0.0498306
WHAM	Un-Spliced	Single-Hit	RSEM	FPKM	AdaBoost	Death	0.635801	0.199504
WHAM	Un-Spliced	Single-Hit	RSEM	FPKM	LR	Death	0.677245	0.268813
WHAM	Un-Spliced	Single-Hit	RSEM	FPKM	SVM_POLY	Death	0.683767	0.238499
WHAM	Un-Spliced	Single-Hit	RSEM	FPKM	AdaBoost	Event	0.615461	0.156642
WHAM	Un-Spliced	Single-Hit	RSEM	FPKM	LR	Event	0.60046	0.129987
WHAM	Un-Spliced	Single-Hit	RSEM	FPKM	SVM_POLY	Event	0.599981	0.0767726
WHAM	Un-Spliced	Single-Hit	RSEM	Median	AdaBoost	Death	0.636369	0.201366
WHAM	Un-Spliced	Single-Hit	RSEM	Median	LR	Death	0.664385	0.257641
WHAM	Un-Spliced	Single-Hit	RSEM	Median	SVM_POLY	Death	0.700003	0.220628
WHAM	Un-Spliced	Single-Hit	RSEM	Median	AdaBoost	Event	0.642635	0.230297
WHAM	Un-Spliced	Single-Hit	RSEM	Median	LR	Event	0.612523	0.154682
WHAM	Un-Spliced	Single-Hit	RSEM	Median	SVM_POLY	Event	0.585329	0.0853417
WHAM	Un-Spliced	Single-Hit	RSEM	Upper Quartile	AdaBoost	Death	0.618829	0.149733
WHAM	Un-Spliced	Single-Hit	RSEM	Upper Quartile	LR	Death	0.614899	0.160627
WHAM	Un-Spliced	Single-Hit	RSEM	Upper Quartile	SVM_POLY	Death	0.654322	0.196274
WHAM	Un-Spliced	Single-Hit	RSEM	Upper Quartile	AdaBoost	Event	0.616076	0.167747
WHAM	Un-Spliced	Single-Hit	RSEM	Upper Quartile	LR	Event	0.610114	0.153021
WHAM	Un-Spliced	Single-Hit	RSEM	Upper Quartile	SVM_POLY	Event	0.593574	0.111118
WHAM	Un-Spliced	Single-Hit	RSEM	RLE	AdaBoost	Death	0.634356	0.210704
WHAM	Un-Spliced	Single-Hit	RSEM	RLE	LR	Death	0.607579	0.139655
WHAM	Un-Spliced	Single-Hit	RSEM	RLE	SVM_POLY	Death	0.653892	0.171494
WHAM	Un-Spliced	Single-Hit	RSEM	RLE	AdaBoost	Event	0.6022	0.143558
WHAM	Un-Spliced	Single-Hit	RSEM	RLE	LR	Event	0.612579	0.172186
WHAM	Un-Spliced	Single-Hit	RSEM	RLE	SVM_POLY	Event	0.595357	0.0857464
WHAM	Un-Spliced	Single-Hit	RSEM	TMM	AdaBoost	Death	0.628843	0.193402
WHAM	Un-Spliced	Single-Hit	RSEM	TMM	LR	Death	0.653897	0.230549
WHAM	Un-Spliced	Single-Hit	RSEM	TMM	SVM_POLY	Death	0.684515	0.204316
WHAM	Un-Spliced	Single-Hit	RSEM	TMM	AdaBoost	Event	0.600992	0.137885
WHAM	Un-Spliced	Single-Hit	RSEM	TMM	LR	Event	0.632019	0.19623
WHAM	Un-Spliced	Single-Hit	RSEM	TMM	SVM_POLY	Event	0.601573	0.0988415
WHAM	Un-Spliced	Multi-Hit	Count-Based	FPM	AdaBoost	Death	0.659316	0.243332
WHAM	Un-Spliced	Multi-Hit	Count-Based	FPM	LR	Death	0.645628	0.225152
WHAM	Un-Spliced	Multi-Hit	Count-Based	FPM	SVM_POLY	Death	0.683471	0.229379
WHAM	Un-Spliced	Multi-Hit	Count-Based	FPM	AdaBoost	Event	0.595423	0.115034
WHAM	Un-Spliced	Multi-Hit	Count-Based	FPM	LR	Event	0.608432	0.154939
WHAM	Un-Spliced	Multi-Hit	Count-Based	FPM	SVM_POLY	Event	0.581465	0.073049
WHAM	Un-Spliced	Multi-Hit	Count-Based	FPKM	AdaBoost	Death	0.636433	0.191137
WHAM	Un-Spliced	Multi-Hit	Count-Based	FPKM	LR	Death	0.663853	0.250444
WHAM	Un-Spliced	Multi-Hit	Count-Based	FPKM	SVM_POLY	Death	0.69833	0.22373
WHAM	Un-Spliced	Multi-Hit	Count-Based	FPKM	AdaBoost	Event	0.590194	0.127099
WHAM	Un-Spliced	Multi-Hit	Count-Based	FPKM	LR	Event	0.615022	0.145375
WHAM	Un-Spliced	Multi-Hit	Count-Based	FPKM	SVM_POLY	Event	0.586049	0.0951794
WHAM	Un-Spliced	Multi-Hit	Count-Based	Median	AdaBoost	Death	0.641214	0.195545
WHAM	Un-Spliced	Multi-Hit	Count-Based	Median	LR	Death	0.67013	0.251987
WHAM	Un-Spliced	Multi-Hit	Count-Based	Median	SVM_POLY	Death	0.694305	0.230345
WHAM	Un-Spliced	Multi-Hit	Count-Based	Median	AdaBoost	Event	0.638151	0.206843
WHAM	Un-Spliced	Multi-Hit	Count-Based	Median	LR	Event	0.599674	0.141824
WHAM	Un-Spliced	Multi-Hit	Count-Based	Median	SVM_POLY	Event	0.594624	0.0870843
WHAM	Un-Spliced	Multi-Hit	Count-Based	Upper Quartile	AdaBoost	Death	0.617215	0.175049
WHAM	Un-Spliced	Multi-Hit	Count-Based	Upper Quartile	LR	Death	0.64041	0.21684
WHAM	Un-Spliced	Multi-Hit	Count-Based	Upper Quartile	SVM_POLY	Death	0.677448	0.196979
WHAM	Un-Spliced	Multi-Hit	Count-Based	Upper Quartile	AdaBoost	Event	0.599947	0.141847
WHAM	Un-Spliced	Multi-Hit	Count-Based	Upper Quartile	LR	Event	0.613473	0.138224
WHAM	Un-Spliced	Multi-Hit	Count-Based	Upper Quartile	SVM_POLY	Event	0.60673	0.102072
WHAM	Un-Spliced	Multi-Hit	Count-Based	RLE	AdaBoost	Death	0.641126	0.206063
WHAM	Un-Spliced	Multi-Hit	Count-Based	RLE	LR	Death	0.631139	0.186389
WHAM	Un-Spliced	Multi-Hit	Count-Based	RLE	SVM_POLY	Death	0.67081	0.231263
WHAM	Un-Spliced	Multi-Hit	Count-Based	RLE	AdaBoost	Event	0.596668	0.15677
WHAM	Un-Spliced	Multi-Hit	Count-Based	RLE	LR	Event	0.623164	0.167042
WHAM	Un-Spliced	Multi-Hit	Count-Based	RLE	SVM_POLY	Event	0.601558	0.110825
WHAM	Un-Spliced	Multi-Hit	Count-Based	TMM	AdaBoost	Death	0.66307	0.221636
WHAM	Un-Spliced	Multi-Hit	Count-Based	TMM	LR	Death	0.657746	0.259146
WHAM	Un-Spliced	Multi-Hit	Count-Based	TMM	SVM_POLY	Death	0.694153	0.233718
WHAM	Un-Spliced	Multi-Hit	Count-Based	TMM	AdaBoost	Event	0.608589	0.152662
WHAM	Un-Spliced	Multi-Hit	Count-Based	TMM	LR	Event	0.601332	0.122938
WHAM	Un-Spliced	Multi-Hit	Count-Based	TMM	SVM_POLY	Event	0.605103	0.0948235
WHAM	Un-Spliced	Multi-Hit	Cufflinks	FPM	AdaBoost	Death	0.637176	0.186213
WHAM	Un-Spliced	Multi-Hit	Cufflinks	FPM	LR	Death	0.628383	0.17517
WHAM	Un-Spliced	Multi-Hit	Cufflinks	FPM	SVM_POLY	Death	0.663298	0.198071
WHAM	Un-Spliced	Multi-Hit	Cufflinks	FPM	AdaBoost	Event	0.599065	0.130624
WHAM	Un-Spliced	Multi-Hit	Cufflinks	FPM	LR	Event	0.592889	0.102918
WHAM	Un-Spliced	Multi-Hit	Cufflinks	FPM	SVM_POLY	Event	0.614955	0.0796389
WHAM	Un-Spliced	Multi-Hit	Cufflinks	FPKM	AdaBoost	Death	0.629578	0.196011
WHAM	Un-Spliced	Multi-Hit	Cufflinks	FPKM	LR	Death	0.639922	0.234414
WHAM	Un-Spliced	Multi-Hit	Cufflinks	FPKM	SVM_POLY	Death	0.664569	0.189533
WHAM	Un-Spliced	Multi-Hit	Cufflinks	FPKM	AdaBoost	Event	0.598941	0.102994
WHAM	Un-Spliced	Multi-Hit	Cufflinks	FPKM	LR	Event	0.587446	0.110268
WHAM	Un-Spliced	Multi-Hit	Cufflinks	FPKM	SVM_POLY	Event	0.59978	0.0509486
WHAM	Un-Spliced	Multi-Hit	Cufflinks	Median	AdaBoost	Death	0.641018	0.229396
WHAM	Un-Spliced	Multi-Hit	Cufflinks	Median	LR	Death	0.627938	0.188736
WHAM	Un-Spliced	Multi-Hit	Cufflinks	Median	SVM_POLY	Death	0.677953	0.195251
WHAM	Un-Spliced	Multi-Hit	Cufflinks	Median	AdaBoost	Event	0.570178	0.124583
WHAM	Un-Spliced	Multi-Hit	Cufflinks	Median	LR	Event	0.607839	0.146724
WHAM	Un-Spliced	Multi-Hit	Cufflinks	Median	SVM_POLY	Event	0.596358	0.106528
WHAM	Un-Spliced	Multi-Hit	Cufflinks	Upper Quartile	AdaBoost	Death	0.645711	0.227437
WHAM	Un-Spliced	Multi-Hit	Cufflinks	Upper Quartile	LR	Death	0.667398	0.249753
WHAM	Un-Spliced	Multi-Hit	Cufflinks	Upper Quartile	SVM_POLY	Death	0.679887	0.219076
WHAM	Un-Spliced	Multi-Hit	Cufflinks	Upper Quartile	AdaBoost	Event	0.593258	0.119863
WHAM	Un-Spliced	Multi-Hit	Cufflinks	Upper Quartile	LR	Event	0.630053	0.196914
WHAM	Un-Spliced	Multi-Hit	Cufflinks	Upper Quartile	SVM_POLY	Event	0.610486	0.114294
WHAM	Un-Spliced	Multi-Hit	Cufflinks	RLE	AdaBoost	Death	0.638742	0.174186
WHAM	Un-Spliced	Multi-Hit	Cufflinks	RLE	LR	Death	0.647253	0.248957
WHAM	Un-Spliced	Multi-Hit	Cufflinks	RLE	SVM_POLY	Death	0.680341	0.237018
WHAM	Un-Spliced	Multi-Hit	Cufflinks	RLE	AdaBoost	Event	0.596918	0.133531
WHAM	Un-Spliced	Multi-Hit	Cufflinks	RLE	LR	Event	0.638785	0.202258
WHAM	Un-Spliced	Multi-Hit	Cufflinks	RLE	SVM_POLY	Event	0.638675	0.141673
WHAM	Un-Spliced	Multi-Hit	Cufflinks	TMM	AdaBoost	Death	0.639614	0.193835
WHAM	Un-Spliced	Multi-Hit	Cufflinks	TMM	LR	Death	0.64107	0.222739
WHAM	Un-Spliced	Multi-Hit	Cufflinks	TMM	SVM_POLY	Death	0.677505	0.223844
WHAM	Un-Spliced	Multi-Hit	Cufflinks	TMM	AdaBoost	Event	0.57251	0.100126
WHAM	Un-Spliced	Multi-Hit	Cufflinks	TMM	LR	Event	0.636861	0.183773
WHAM	Un-Spliced	Multi-Hit	Cufflinks	TMM	SVM_POLY	Event	0.62232	0.127684
WHAM	Un-Spliced	Multi-Hit	RSEM	FPM	AdaBoost	Death	0.654626	0.239421
WHAM	Un-Spliced	Multi-Hit	RSEM	FPM	LR	Death	0.664038	0.234454
WHAM	Un-Spliced	Multi-Hit	RSEM	FPM	SVM_POLY	Death	0.683939	0.19374
WHAM	Un-Spliced	Multi-Hit	RSEM	FPM	AdaBoost	Event	0.6011	0.12911
WHAM	Un-Spliced	Multi-Hit	RSEM	FPM	LR	Event	0.601624	0.140134
WHAM	Un-Spliced	Multi-Hit	RSEM	FPM	SVM_POLY	Event	0.600042	0.067227
WHAM	Un-Spliced	Multi-Hit	RSEM	FPKM	AdaBoost	Death	0.641369	0.194044
WHAM	Un-Spliced	Multi-Hit	RSEM	FPKM	LR	Death	0.668995	0.254931
WHAM	Un-Spliced	Multi-Hit	RSEM	FPKM	SVM_POLY	Death	0.695303	0.246634
WHAM	Un-Spliced	Multi-Hit	RSEM	FPKM	AdaBoost	Event	0.610844	0.144856
WHAM	Un-Spliced	Multi-Hit	RSEM	FPKM	LR	Event	0.610878	0.163414
WHAM	Un-Spliced	Multi-Hit	RSEM	FPKM	SVM_POLY	Event	0.605807	0.120093
WHAM	Un-Spliced	Multi-Hit	RSEM	Median	AdaBoost	Death	0.646491	0.226377
WHAM	Un-Spliced	Multi-Hit	RSEM	Median	LR	Death	0.651636	0.241146
WHAM	Un-Spliced	Multi-Hit	RSEM	Median	SVM_POLY	Death	0.698543	0.230717
WHAM	Un-Spliced	Multi-Hit	RSEM	Median	AdaBoost	Event	0.635522	0.2132
WHAM	Un-Spliced	Multi-Hit	RSEM	Median	LR	Event	0.611974	0.149586
WHAM	Un-Spliced	Multi-Hit	RSEM	Median	SVM_POLY	Event	0.582221	0.0490353
WHAM	Un-Spliced	Multi-Hit	RSEM	Upper Quartile	AdaBoost	Death	0.604646	0.155384
WHAM	Un-Spliced	Multi-Hit	RSEM	Upper Quartile	LR	Death	0.610284	0.166084
WHAM	Un-Spliced	Multi-Hit	RSEM	Upper Quartile	SVM_POLY	Death	0.658406	0.210245
WHAM	Un-Spliced	Multi-Hit	RSEM	Upper Quartile	AdaBoost	Event	0.613985	0.15904
WHAM	Un-Spliced	Multi-Hit	RSEM	Upper Quartile	LR	Event	0.603502	0.144925
WHAM	Un-Spliced	Multi-Hit	RSEM	Upper Quartile	SVM_POLY	Event	0.579364	0.0838954
WHAM	Un-Spliced	Multi-Hit	RSEM	RLE	AdaBoost	Death	0.639848	0.195345
WHAM	Un-Spliced	Multi-Hit	RSEM	RLE	LR	Death	0.643889	0.219534
WHAM	Un-Spliced	Multi-Hit	RSEM	RLE	SVM_POLY	Death	0.652814	0.169043
WHAM	Un-Spliced	Multi-Hit	RSEM	RLE	AdaBoost	Event	0.604748	0.11935
WHAM	Un-Spliced	Multi-Hit	RSEM	RLE	LR	Event	0.608814	0.143328
WHAM	Un-Spliced	Multi-Hit	RSEM	RLE	SVM_POLY	Event	0.591137	0.0826744
WHAM	Un-Spliced	Multi-Hit	RSEM	TMM	AdaBoost	Death	0.60693	0.145756
WHAM	Un-Spliced	Multi-Hit	RSEM	TMM	LR	Death	0.641263	0.22958
WHAM	Un-Spliced	Multi-Hit	RSEM	TMM	SVM_POLY	Death	0.667437	0.202204
WHAM	Un-Spliced	Multi-Hit	RSEM	TMM	AdaBoost	Event	0.587766	0.136206
WHAM	Un-Spliced	Multi-Hit	RSEM	TMM	LR	Event	0.595381	0.12908
WHAM	Un-Spliced	Multi-Hit	RSEM	TMM	SVM_POLY	Event	0.596883	0.117732
