# Supplementary material for: Impact of RNA-seq data analysis algorithms on gene expression estimation and downstream prediction
Source: Sci Rep. 2020 Oct 21;10:17925. doi: 10.1038/s41598-020-74567-y (PMC7578822; doi:10.1038/s41598-020-74567-y)
Supplement: Supplementary file 4 — Supplementary Table 12 [file 41598_2020_74567_MOESM4_ESM.xlsx]

## Sheet: Title Info
Impact of RNA-seq Data Analysis Algorithms on Gene Expression Estimation and Downstream Prediction
Li Tong1,6, Po-Yen Wu2,6, John H. Phan1,6, Hamid R. Hassazadeh3, SEQC Consortium4, Weida Tong5,7 & May D. Wang1,7
1Department of Biomedical Engineering, Georgia Institute of Technology and Emory University, Atlanta, Georgia, USA
2School of Electrical and Computer Engineering, Georgia Institute of Technology, Atlanta, Georgia, USA
3School of Computational Science and Engineering, Georgia Institute of Technology, Atlanta, Georgia, USA
4A full list of authors and their affiliations appears at the end of the file
5National Center for Toxicological Research, US Food and Drug Administration, Jefferson, Arkansas, USA
6These authors contributed equally to this work
7These authors are co-corresponding senior authors
Correspondence should be addressed to M.D.W. (maywang@bme.gatech.edu)
Author List for SEQC Consortium
Wendell D. Jones8, Leming Shi5,9, Matthias Fischer10, Christopher E. Mason11,12, Sheng Li11,12, Joshua Xu5, Wei Shi13,14, Jian Wang15, Jean Thierry-Mieg16, Danielle Thierry-Mieg16, Falk Hertwig10, Frank Berthold10, Barbara Hero10, Yang Liao13,14, Gordon K. Smyth13,17, David Kreil18,19, Paweł P. Łabaj18, Dalila Megherbi20, Gary Schroth21, Hong Fang5
8Genomic Laboratories, Q2 Solutions - EA Genomics, Morrisville, North Carolina, USA
9School of Pharmacy and School of Life Sciences, Fudan University, Shanghai, China
10Department of Pediatric Oncology and Hematology and Center of Molecular Medicine Cologne, University of Cologne, Cologne, Germany
11Department of Physiology and Biophysics, Weill Cornell Medical College, New York, New York, USA
12The HRH Prince Alwaleed Bin Talal Bin Abdulaziz Alsaud Institute for Computational Biomedicine, Weill Cornell Medical College, New York, New York, USA
13Bioinformatics Division, The Walter and Eliza Hall Institute of Medical Research, Parkville, Victoria, Australia
14Department of Computing and Information Systems, The University of Melbourne, Parkville, Victoria, Australia
15Research Informatics, Lilly Corporate Center, Eli Lilly and Company, Indianapolis, Indiana, USA
16National Center for Biotechnology Information, National Library of Medicine, National Institutes of Health, Bethesda, Maryland, USA
17School of Mathematics and Statistics, The University of Melbourne, Parkville, Victoria, Australia
18Chair of Bioinformatics Research Group, Boku University Vienna, Vienna, Austria
19School of Life Sciences, University of Warwick, Coventry, UK
20CMINDS Research Center, Department of Electrical and Computer Engineering, University of Massachusetts, Lowell, Massachusetts, USA
21Illumina Inc., Hayward, California, USA

## Sheet: 2016-07-07_LUADPrediction
Mapping Algorithm	Mapping Strategy	Mapping Reporting	Quantification	Normalization	Classifier	Clinical Endpoint	Nested Cross-Validation AUC (mean)	Nested Cross-Validation MCC (mean)
Bowtie	Un-Spliced	Multi-Hit	RSEM	FPM	AdaBoost	Death	0.591204	0.11216
Bowtie	Un-Spliced	Multi-Hit	RSEM	FPM	LR	Death	0.574557	0.125938
Bowtie	Un-Spliced	Multi-Hit	RSEM	FPM	SVM_POLY	Death	0.592355	0.163135
Bowtie	Un-Spliced	Multi-Hit	RSEM	FPKM	AdaBoost	Death	0.602317	0.140458
Bowtie	Un-Spliced	Multi-Hit	RSEM	FPKM	LR	Death	0.598769	0.150293
Bowtie	Un-Spliced	Multi-Hit	RSEM	FPKM	SVM_POLY	Death	0.56885	0.190971
Bowtie	Un-Spliced	Multi-Hit	RSEM	Median	AdaBoost	Death	0.666127	0.232359
Bowtie	Un-Spliced	Multi-Hit	RSEM	Median	LR	Death	0.630384	0.203625
Bowtie	Un-Spliced	Multi-Hit	RSEM	Median	SVM_POLY	Death	0.592772	0.231941
Bowtie	Un-Spliced	Multi-Hit	RSEM	Upper Quartile	AdaBoost	Death	0.589317	0.126729
Bowtie	Un-Spliced	Multi-Hit	RSEM	Upper Quartile	LR	Death	0.595659	0.145626
Bowtie	Un-Spliced	Multi-Hit	RSEM	Upper Quartile	SVM_POLY	Death	0.627909	0.173892
Bowtie	Un-Spliced	Multi-Hit	RSEM	RLE	AdaBoost	Death	0.616162	0.190025
Bowtie	Un-Spliced	Multi-Hit	RSEM	RLE	LR	Death	0.622228	0.201838
Bowtie	Un-Spliced	Multi-Hit	RSEM	RLE	SVM_POLY	Death	0.622713	0.189946
Bowtie	Un-Spliced	Multi-Hit	RSEM	TMM	AdaBoost	Death	0.599203	0.0959543
Bowtie	Un-Spliced	Multi-Hit	RSEM	TMM	LR	Death	0.612747	0.165843
Bowtie	Un-Spliced	Multi-Hit	RSEM	TMM	SVM_POLY	Death	0.602275	0.19615
Bowtie2	Un-Spliced	Single-Hit	Count-Based	FPM	AdaBoost	Death	0.633407	0.18939
Bowtie2	Un-Spliced	Single-Hit	Count-Based	FPM	LR	Death	0.622596	0.215141
Bowtie2	Un-Spliced	Single-Hit	Count-Based	FPM	SVM_POLY	Death	0.611121	0.229652
Bowtie2	Un-Spliced	Single-Hit	Count-Based	FPKM	AdaBoost	Death	0.62779	0.167607
Bowtie2	Un-Spliced	Single-Hit	Count-Based	FPKM	LR	Death	0.636993	0.22269
Bowtie2	Un-Spliced	Single-Hit	Count-Based	FPKM	SVM_POLY	Death	0.612976	0.199994
Bowtie2	Un-Spliced	Single-Hit	Count-Based	Median	AdaBoost	Death	0.696707	0.269061
Bowtie2	Un-Spliced	Single-Hit	Count-Based	Median	LR	Death	0.622161	0.200948
Bowtie2	Un-Spliced	Single-Hit	Count-Based	Median	SVM_POLY	Death	0.59731	0.189644
Bowtie2	Un-Spliced	Single-Hit	Count-Based	Upper Quartile	AdaBoost	Death	0.624311	0.177211
Bowtie2	Un-Spliced	Single-Hit	Count-Based	Upper Quartile	LR	Death	0.673801	0.261449
Bowtie2	Un-Spliced	Single-Hit	Count-Based	Upper Quartile	SVM_POLY	Death	0.62807	0.213648
Bowtie2	Un-Spliced	Single-Hit	Count-Based	RLE	AdaBoost	Death	0.639385	0.210712
Bowtie2	Un-Spliced	Single-Hit	Count-Based	RLE	LR	Death	0.62584	0.213744
Bowtie2	Un-Spliced	Single-Hit	Count-Based	RLE	SVM_POLY	Death	0.634926	0.262702
Bowtie2	Un-Spliced	Single-Hit	Count-Based	TMM	AdaBoost	Death	0.619233	0.15827
Bowtie2	Un-Spliced	Single-Hit	Count-Based	TMM	LR	Death	0.62944	0.181821
Bowtie2	Un-Spliced	Single-Hit	Count-Based	TMM	SVM_POLY	Death	0.63064	0.251056
Bowtie2	Un-Spliced	Single-Hit	Cufflinks	FPM	AdaBoost	Death	0.6397	0.21716
Bowtie2	Un-Spliced	Single-Hit	Cufflinks	FPM	LR	Death	0.609848	0.201281
Bowtie2	Un-Spliced	Single-Hit	Cufflinks	FPM	SVM_POLY	Death	0.601606	0.183288
Bowtie2	Un-Spliced	Single-Hit	Cufflinks	FPKM	AdaBoost	Death	0.633505	0.178479
Bowtie2	Un-Spliced	Single-Hit	Cufflinks	FPKM	LR	Death	0.596296	0.186233
Bowtie2	Un-Spliced	Single-Hit	Cufflinks	FPKM	SVM_POLY	Death	0.597009	0.215024
Bowtie2	Un-Spliced	Single-Hit	Cufflinks	Median	AdaBoost	Death	0.687191	0.295476
Bowtie2	Un-Spliced	Single-Hit	Cufflinks	Median	LR	Death	0.615258	0.185097
Bowtie2	Un-Spliced	Single-Hit	Cufflinks	Median	SVM_POLY	Death	0.578498	0.203143
Bowtie2	Un-Spliced	Single-Hit	Cufflinks	Upper Quartile	AdaBoost	Death	0.623139	0.169254
Bowtie2	Un-Spliced	Single-Hit	Cufflinks	Upper Quartile	LR	Death	0.627121	0.206962
Bowtie2	Un-Spliced	Single-Hit	Cufflinks	Upper Quartile	SVM_POLY	Death	0.639739	0.230136
Bowtie2	Un-Spliced	Single-Hit	Cufflinks	RLE	AdaBoost	Death	0.598508	0.119435
Bowtie2	Un-Spliced	Single-Hit	Cufflinks	RLE	LR	Death	0.614946	0.198478
Bowtie2	Un-Spliced	Single-Hit	Cufflinks	RLE	SVM_POLY	Death	0.606162	0.197731
Bowtie2	Un-Spliced	Single-Hit	Cufflinks	TMM	AdaBoost	Death	0.607723	0.140197
Bowtie2	Un-Spliced	Single-Hit	Cufflinks	TMM	LR	Death	0.629664	0.201446
Bowtie2	Un-Spliced	Single-Hit	Cufflinks	TMM	SVM_POLY	Death	0.615019	0.179846
Bowtie2	Un-Spliced	Single-Hit	RSEM	FPM	AdaBoost	Death	0.655401	0.224307
Bowtie2	Un-Spliced	Single-Hit	RSEM	FPM	LR	Death	0.633791	0.202937
Bowtie2	Un-Spliced	Single-Hit	RSEM	FPM	SVM_POLY	Death	0.627524	0.207611
Bowtie2	Un-Spliced	Single-Hit	RSEM	FPKM	AdaBoost	Death	0.634917	0.174697
Bowtie2	Un-Spliced	Single-Hit	RSEM	FPKM	LR	Death	0.624245	0.165781
Bowtie2	Un-Spliced	Single-Hit	RSEM	FPKM	SVM_POLY	Death	0.630683	0.174526
Bowtie2	Un-Spliced	Single-Hit	RSEM	Median	AdaBoost	Death	0.677666	0.263516
Bowtie2	Un-Spliced	Single-Hit	RSEM	Median	LR	Death	0.62625	0.195773
Bowtie2	Un-Spliced	Single-Hit	RSEM	Median	SVM_POLY	Death	0.608579	0.241636
Bowtie2	Un-Spliced	Single-Hit	RSEM	Upper Quartile	AdaBoost	Death	0.621027	0.184089
Bowtie2	Un-Spliced	Single-Hit	RSEM	Upper Quartile	LR	Death	0.585314	0.112393
Bowtie2	Un-Spliced	Single-Hit	RSEM	Upper Quartile	SVM_POLY	Death	0.604168	0.180453
Bowtie2	Un-Spliced	Single-Hit	RSEM	RLE	AdaBoost	Death	0.602352	0.153471
Bowtie2	Un-Spliced	Single-Hit	RSEM	RLE	LR	Death	0.621305	0.174483
Bowtie2	Un-Spliced	Single-Hit	RSEM	RLE	SVM_POLY	Death	0.612139	0.177503
Bowtie2	Un-Spliced	Single-Hit	RSEM	TMM	AdaBoost	Death	0.63002	0.171495
Bowtie2	Un-Spliced	Single-Hit	RSEM	TMM	LR	Death	0.607103	0.187982
Bowtie2	Un-Spliced	Single-Hit	RSEM	TMM	SVM_POLY	Death	0.620599	0.213953
Bowtie2	Un-Spliced	Multi-Hit	Count-Based	FPM	AdaBoost	Death	0.587154	0.137455
Bowtie2	Un-Spliced	Multi-Hit	Count-Based	FPM	LR	Death	0.604582	0.18238
Bowtie2	Un-Spliced	Multi-Hit	Count-Based	FPM	SVM_POLY	Death	0.625151	0.211682
Bowtie2	Un-Spliced	Multi-Hit	Count-Based	FPKM	AdaBoost	Death	0.585243	0.125334
Bowtie2	Un-Spliced	Multi-Hit	Count-Based	FPKM	LR	Death	0.60944	0.17338
Bowtie2	Un-Spliced	Multi-Hit	Count-Based	FPKM	SVM_POLY	Death	0.604843	0.173602
Bowtie2	Un-Spliced	Multi-Hit	Count-Based	Median	AdaBoost	Death	0.678583	0.235798
Bowtie2	Un-Spliced	Multi-Hit	Count-Based	Median	LR	Death	0.659835	0.249347
Bowtie2	Un-Spliced	Multi-Hit	Count-Based	Median	SVM_POLY	Death	0.645723	0.195062
Bowtie2	Un-Spliced	Multi-Hit	Count-Based	Upper Quartile	AdaBoost	Death	0.629936	0.179456
Bowtie2	Un-Spliced	Multi-Hit	Count-Based	Upper Quartile	LR	Death	0.622	0.175772
Bowtie2	Un-Spliced	Multi-Hit	Count-Based	Upper Quartile	SVM_POLY	Death	0.622481	0.195908
Bowtie2	Un-Spliced	Multi-Hit	Count-Based	RLE	AdaBoost	Death	0.620632	0.175827
Bowtie2	Un-Spliced	Multi-Hit	Count-Based	RLE	LR	Death	0.639435	0.218275
Bowtie2	Un-Spliced	Multi-Hit	Count-Based	RLE	SVM_POLY	Death	0.659048	0.225102
Bowtie2	Un-Spliced	Multi-Hit	Count-Based	TMM	AdaBoost	Death	0.615068	0.164709
Bowtie2	Un-Spliced	Multi-Hit	Count-Based	TMM	LR	Death	0.617026	0.215752
Bowtie2	Un-Spliced	Multi-Hit	Count-Based	TMM	SVM_POLY	Death	0.660353	0.237136
Bowtie2	Un-Spliced	Multi-Hit	Cufflinks	FPM	AdaBoost	Death	0.554797	0.0801769
Bowtie2	Un-Spliced	Multi-Hit	Cufflinks	FPM	LR	Death	0.557445	0.112586
Bowtie2	Un-Spliced	Multi-Hit	Cufflinks	FPM	SVM_POLY	Death	0.576166	0.219216
Bowtie2	Un-Spliced	Multi-Hit	Cufflinks	FPKM	AdaBoost	Death	0.536359	0.0601938
Bowtie2	Un-Spliced	Multi-Hit	Cufflinks	FPKM	LR	Death	0.547529	0.0709097
Bowtie2	Un-Spliced	Multi-Hit	Cufflinks	FPKM	SVM_POLY	Death	0.567633	0.207453
Bowtie2	Un-Spliced	Multi-Hit	Cufflinks	Median	AdaBoost	Death	0.58575	0.0978263
Bowtie2	Un-Spliced	Multi-Hit	Cufflinks	Median	LR	Death	0.585524	0.116719
Bowtie2	Un-Spliced	Multi-Hit	Cufflinks	Median	SVM_POLY	Death	0.59225	0.175654
Bowtie2	Un-Spliced	Multi-Hit	Cufflinks	Upper Quartile	AdaBoost	Death	0.584801	0.119152
Bowtie2	Un-Spliced	Multi-Hit	Cufflinks	Upper Quartile	LR	Death	0.638949	0.210747
Bowtie2	Un-Spliced	Multi-Hit	Cufflinks	Upper Quartile	SVM_POLY	Death	0.598749	0.162219
Bowtie2	Un-Spliced	Multi-Hit	Cufflinks	RLE	AdaBoost	Death	0.58284	0.115464
Bowtie2	Un-Spliced	Multi-Hit	Cufflinks	RLE	LR	Death	0.602261	0.140774
Bowtie2	Un-Spliced	Multi-Hit	Cufflinks	RLE	SVM_POLY	Death	0.608612	0.171787
Bowtie2	Un-Spliced	Multi-Hit	Cufflinks	TMM	AdaBoost	Death	0.591889	0.142328
Bowtie2	Un-Spliced	Multi-Hit	Cufflinks	TMM	LR	Death	0.641945	0.213787
Bowtie2	Un-Spliced	Multi-Hit	Cufflinks	TMM	SVM_POLY	Death	0.618497	0.229761
Bowtie2	Un-Spliced	Multi-Hit	RSEM	FPM	AdaBoost	Death	0.644223	0.21527
Bowtie2	Un-Spliced	Multi-Hit	RSEM	FPM	LR	Death	0.609313	0.193808
Bowtie2	Un-Spliced	Multi-Hit	RSEM	FPM	SVM_POLY	Death	0.628196	0.219546
Bowtie2	Un-Spliced	Multi-Hit	RSEM	FPKM	AdaBoost	Death	0.624782	0.158628
Bowtie2	Un-Spliced	Multi-Hit	RSEM	FPKM	LR	Death	0.607845	0.189416
Bowtie2	Un-Spliced	Multi-Hit	RSEM	FPKM	SVM_POLY	Death	0.59861	0.172536
Bowtie2	Un-Spliced	Multi-Hit	RSEM	Median	AdaBoost	Death	0.641584	0.245718
Bowtie2	Un-Spliced	Multi-Hit	RSEM	Median	LR	Death	0.630275	0.208154
Bowtie2	Un-Spliced	Multi-Hit	RSEM	Median	SVM_POLY	Death	0.608418	0.231897
Bowtie2	Un-Spliced	Multi-Hit	RSEM	Upper Quartile	AdaBoost	Death	0.626713	0.174666
Bowtie2	Un-Spliced	Multi-Hit	RSEM	Upper Quartile	LR	Death	0.6189	0.16524
Bowtie2	Un-Spliced	Multi-Hit	RSEM	Upper Quartile	SVM_POLY	Death	0.615591	0.220851
Bowtie2	Un-Spliced	Multi-Hit	RSEM	RLE	AdaBoost	Death	0.620365	0.182305
Bowtie2	Un-Spliced	Multi-Hit	RSEM	RLE	LR	Death	0.587863	0.121916
Bowtie2	Un-Spliced	Multi-Hit	RSEM	RLE	SVM_POLY	Death	0.609315	0.209737
Bowtie2	Un-Spliced	Multi-Hit	RSEM	TMM	AdaBoost	Death	0.591074	0.137551
Bowtie2	Un-Spliced	Multi-Hit	RSEM	TMM	LR	Death	0.586543	0.116864
Bowtie2	Un-Spliced	Multi-Hit	RSEM	TMM	SVM_POLY	Death	0.595171	0.204704
BWA	Un-Spliced	Single-Hit	Count-Based	FPM	AdaBoost	Death	0.628571	0.200256
BWA	Un-Spliced	Single-Hit	Count-Based	FPM	LR	Death	0.617855	0.20731
BWA	Un-Spliced	Single-Hit	Count-Based	FPM	SVM_POLY	Death	0.614239	0.191478
BWA	Un-Spliced	Single-Hit	Count-Based	FPKM	AdaBoost	Death	0.637899	0.208088
BWA	Un-Spliced	Single-Hit	Count-Based	FPKM	LR	Death	0.639087	0.223698
BWA	Un-Spliced	Single-Hit	Count-Based	FPKM	SVM_POLY	Death	0.611513	0.201716
BWA	Un-Spliced	Single-Hit	Count-Based	Median	AdaBoost	Death	0.679319	0.248025
BWA	Un-Spliced	Single-Hit	Count-Based	Median	LR	Death	0.604292	0.143143
BWA	Un-Spliced	Single-Hit	Count-Based	Median	SVM_POLY	Death	0.566312	0.193795
BWA	Un-Spliced	Single-Hit	Count-Based	Upper Quartile	AdaBoost	Death	0.632351	0.180944
BWA	Un-Spliced	Single-Hit	Count-Based	Upper Quartile	LR	Death	0.640815	0.246528
BWA	Un-Spliced	Single-Hit	Count-Based	Upper Quartile	SVM_POLY	Death	0.638548	0.24349
BWA	Un-Spliced	Single-Hit	Count-Based	RLE	AdaBoost	Death	0.630446	0.192502
BWA	Un-Spliced	Single-Hit	Count-Based	RLE	LR	Death	0.615699	0.211301
BWA	Un-Spliced	Single-Hit	Count-Based	RLE	SVM_POLY	Death	0.623967	0.242079
BWA	Un-Spliced	Single-Hit	Count-Based	TMM	AdaBoost	Death	0.644617	0.186301
BWA	Un-Spliced	Single-Hit	Count-Based	TMM	LR	Death	0.639021	0.221056
BWA	Un-Spliced	Single-Hit	Count-Based	TMM	SVM_POLY	Death	0.651268	0.234633
BWA	Un-Spliced	Single-Hit	Cufflinks	FPM	AdaBoost	Death	0.634395	0.216868
BWA	Un-Spliced	Single-Hit	Cufflinks	FPM	LR	Death	0.606246	0.172899
BWA	Un-Spliced	Single-Hit	Cufflinks	FPM	SVM_POLY	Death	0.625766	0.201353
BWA	Un-Spliced	Single-Hit	Cufflinks	FPKM	AdaBoost	Death	0.62203	0.192767
BWA	Un-Spliced	Single-Hit	Cufflinks	FPKM	LR	Death	0.593822	0.141944
BWA	Un-Spliced	Single-Hit	Cufflinks	FPKM	SVM_POLY	Death	0.63241	0.239258
BWA	Un-Spliced	Single-Hit	Cufflinks	Median	AdaBoost	Death	0.665883	0.238635
BWA	Un-Spliced	Single-Hit	Cufflinks	Median	LR	Death	0.611569	0.177744
BWA	Un-Spliced	Single-Hit	Cufflinks	Median	SVM_POLY	Death	0.61056	0.223449
BWA	Un-Spliced	Single-Hit	Cufflinks	Upper Quartile	AdaBoost	Death	0.631	0.166474
BWA	Un-Spliced	Single-Hit	Cufflinks	Upper Quartile	LR	Death	0.642444	0.189141
BWA	Un-Spliced	Single-Hit	Cufflinks	Upper Quartile	SVM_POLY	Death	0.64838	0.223724
BWA	Un-Spliced	Single-Hit	Cufflinks	RLE	AdaBoost	Death	0.600271	0.138981
BWA	Un-Spliced	Single-Hit	Cufflinks	RLE	LR	Death	0.594983	0.178786
BWA	Un-Spliced	Single-Hit	Cufflinks	RLE	SVM_POLY	Death	0.598402	0.191265
BWA	Un-Spliced	Single-Hit	Cufflinks	TMM	AdaBoost	Death	0.598976	0.139512
BWA	Un-Spliced	Single-Hit	Cufflinks	TMM	LR	Death	0.615667	0.183906
BWA	Un-Spliced	Single-Hit	Cufflinks	TMM	SVM_POLY	Death	0.603461	0.227344
BWA	Un-Spliced	Single-Hit	RSEM	FPM	AdaBoost	Death	0.614332	0.18223
BWA	Un-Spliced	Single-Hit	RSEM	FPM	LR	Death	0.595888	0.166286
BWA	Un-Spliced	Single-Hit	RSEM	FPM	SVM_POLY	Death	0.608187	0.190966
BWA	Un-Spliced	Single-Hit	RSEM	FPKM	AdaBoost	Death	0.607155	0.104729
BWA	Un-Spliced	Single-Hit	RSEM	FPKM	LR	Death	0.618815	0.185487
BWA	Un-Spliced	Single-Hit	RSEM	FPKM	SVM_POLY	Death	0.630682	0.186345
BWA	Un-Spliced	Single-Hit	RSEM	Median	AdaBoost	Death	0.676352	0.249876
BWA	Un-Spliced	Single-Hit	RSEM	Median	LR	Death	0.618573	0.195
BWA	Un-Spliced	Single-Hit	RSEM	Median	SVM_POLY	Death	0.597877	0.239455
BWA	Un-Spliced	Single-Hit	RSEM	Upper Quartile	AdaBoost	Death	0.636924	0.197069
BWA	Un-Spliced	Single-Hit	RSEM	Upper Quartile	LR	Death	0.586063	0.125284
BWA	Un-Spliced	Single-Hit	RSEM	Upper Quartile	SVM_POLY	Death	0.618095	0.163876
BWA	Un-Spliced	Single-Hit	RSEM	RLE	AdaBoost	Death	0.60713	0.132282
BWA	Un-Spliced	Single-Hit	RSEM	RLE	LR	Death	0.603847	0.138975
BWA	Un-Spliced	Single-Hit	RSEM	RLE	SVM_POLY	Death	0.574853	0.190366
BWA	Un-Spliced	Single-Hit	RSEM	TMM	AdaBoost	Death	0.612841	0.1621
BWA	Un-Spliced	Single-Hit	RSEM	TMM	LR	Death	0.605283	0.16786
BWA	Un-Spliced	Single-Hit	RSEM	TMM	SVM_POLY	Death	0.60906	0.175234
GSNAP	Un-Spliced	Single-Hit	Count-Based	FPM	AdaBoost	Death	0.62079	0.205001
GSNAP	Un-Spliced	Single-Hit	Count-Based	FPM	LR	Death	0.644122	0.227008
GSNAP	Un-Spliced	Single-Hit	Count-Based	FPM	SVM_POLY	Death	0.632049	0.185711
GSNAP	Un-Spliced	Single-Hit	Count-Based	FPKM	AdaBoost	Death	0.633194	0.172081
GSNAP	Un-Spliced	Single-Hit	Count-Based	FPKM	LR	Death	0.640414	0.230584
GSNAP	Un-Spliced	Single-Hit	Count-Based	FPKM	SVM_POLY	Death	0.6334	0.240476
GSNAP	Un-Spliced	Single-Hit	Count-Based	Median	AdaBoost	Death	0.645265	0.211638
GSNAP	Un-Spliced	Single-Hit	Count-Based	Median	LR	Death	0.585931	0.119193
GSNAP	Un-Spliced	Single-Hit	Count-Based	Median	SVM_POLY	Death	0.576735	0.172259
GSNAP	Un-Spliced	Single-Hit	Count-Based	Upper Quartile	AdaBoost	Death	0.657525	0.189451
GSNAP	Un-Spliced	Single-Hit	Count-Based	Upper Quartile	LR	Death	0.66706	0.269873
GSNAP	Un-Spliced	Single-Hit	Count-Based	Upper Quartile	SVM_POLY	Death	0.649858	0.263663
GSNAP	Un-Spliced	Single-Hit	Count-Based	RLE	AdaBoost	Death	0.623834	0.155072
GSNAP	Un-Spliced	Single-Hit	Count-Based	RLE	LR	Death	0.617107	0.189363
GSNAP	Un-Spliced	Single-Hit	Count-Based	RLE	SVM_POLY	Death	0.588569	0.215447
GSNAP	Un-Spliced	Single-Hit	Count-Based	TMM	AdaBoost	Death	0.671832	0.226799
GSNAP	Un-Spliced	Single-Hit	Count-Based	TMM	LR	Death	0.662215	0.237999
GSNAP	Un-Spliced	Single-Hit	Count-Based	TMM	SVM_POLY	Death	0.635	0.26004
GSNAP	Un-Spliced	Single-Hit	Cufflinks	FPM	AdaBoost	Death	0.631247	0.216671
GSNAP	Un-Spliced	Single-Hit	Cufflinks	FPM	LR	Death	0.614572	0.180208
GSNAP	Un-Spliced	Single-Hit	Cufflinks	FPM	SVM_POLY	Death	0.620343	0.207259
GSNAP	Un-Spliced	Single-Hit	Cufflinks	FPKM	AdaBoost	Death	0.661832	0.251371
GSNAP	Un-Spliced	Single-Hit	Cufflinks	FPKM	LR	Death	0.586498	0.131078
GSNAP	Un-Spliced	Single-Hit	Cufflinks	FPKM	SVM_POLY	Death	0.630229	0.229992
GSNAP	Un-Spliced	Single-Hit	Cufflinks	Median	AdaBoost	Death	0.686874	0.282102
GSNAP	Un-Spliced	Single-Hit	Cufflinks	Median	LR	Death	0.615238	0.175517
GSNAP	Un-Spliced	Single-Hit	Cufflinks	Median	SVM_POLY	Death	0.603703	0.214432
GSNAP	Un-Spliced	Single-Hit	Cufflinks	Upper Quartile	AdaBoost	Death	0.647004	0.185212
GSNAP	Un-Spliced	Single-Hit	Cufflinks	Upper Quartile	LR	Death	0.632317	0.235039
GSNAP	Un-Spliced	Single-Hit	Cufflinks	Upper Quartile	SVM_POLY	Death	0.638621	0.235387
GSNAP	Un-Spliced	Single-Hit	Cufflinks	RLE	AdaBoost	Death	0.650586	0.220871
GSNAP	Un-Spliced	Single-Hit	Cufflinks	RLE	LR	Death	0.619446	0.172244
GSNAP	Un-Spliced	Single-Hit	Cufflinks	RLE	SVM_POLY	Death	0.599186	0.183622
GSNAP	Un-Spliced	Single-Hit	Cufflinks	TMM	AdaBoost	Death	0.630499	0.187098
GSNAP	Un-Spliced	Single-Hit	Cufflinks	TMM	LR	Death	0.62964	0.221015
GSNAP	Un-Spliced	Single-Hit	Cufflinks	TMM	SVM_POLY	Death	0.628465	0.205455
GSNAP	Un-Spliced	Single-Hit	RSEM	FPM	AdaBoost	Death	0.661905	0.27035
GSNAP	Un-Spliced	Single-Hit	RSEM	FPM	LR	Death	0.628973	0.224039
GSNAP	Un-Spliced	Single-Hit	RSEM	FPM	SVM_POLY	Death	0.640835	0.189646
GSNAP	Un-Spliced	Single-Hit	RSEM	FPKM	AdaBoost	Death	0.626107	0.20029
GSNAP	Un-Spliced	Single-Hit	RSEM	FPKM	LR	Death	0.597607	0.149247
GSNAP	Un-Spliced	Single-Hit	RSEM	FPKM	SVM_POLY	Death	0.619128	0.207703
GSNAP	Un-Spliced	Single-Hit	RSEM	Median	AdaBoost	Death	0.675457	0.290083
GSNAP	Un-Spliced	Single-Hit	RSEM	Median	LR	Death	0.627868	0.183305
GSNAP	Un-Spliced	Single-Hit	RSEM	Median	SVM_POLY	Death	0.62299	0.211352
GSNAP	Un-Spliced	Single-Hit	RSEM	Upper Quartile	AdaBoost	Death	0.621106	0.183063
GSNAP	Un-Spliced	Single-Hit	RSEM	Upper Quartile	LR	Death	0.600891	0.155718
GSNAP	Un-Spliced	Single-Hit	RSEM	Upper Quartile	SVM_POLY	Death	0.606574	0.164719
GSNAP	Un-Spliced	Single-Hit	RSEM	RLE	AdaBoost	Death	0.644722	0.200179
GSNAP	Un-Spliced	Single-Hit	RSEM	RLE	LR	Death	0.602509	0.170127
GSNAP	Un-Spliced	Single-Hit	RSEM	RLE	SVM_POLY	Death	0.608243	0.238163
GSNAP	Un-Spliced	Single-Hit	RSEM	TMM	AdaBoost	Death	0.656453	0.227521
GSNAP	Un-Spliced	Single-Hit	RSEM	TMM	LR	Death	0.607351	0.148613
GSNAP	Un-Spliced	Single-Hit	RSEM	TMM	SVM_POLY	Death	0.611442	0.198445
GSNAP	Un-Spliced	Multi-Hit	Count-Based	FPM	AdaBoost	Death	0.61551	0.15745
GSNAP	Un-Spliced	Multi-Hit	Count-Based	FPM	LR	Death	0.594566	0.146425
GSNAP	Un-Spliced	Multi-Hit	Count-Based	FPM	SVM_POLY	Death	0.628347	0.203293
GSNAP	Un-Spliced	Multi-Hit	Count-Based	FPKM	AdaBoost	Death	0.624742	0.17895
GSNAP	Un-Spliced	Multi-Hit	Count-Based	FPKM	LR	Death	0.596429	0.148391
GSNAP	Un-Spliced	Multi-Hit	Count-Based	FPKM	SVM_POLY	Death	0.606251	0.210098
GSNAP	Un-Spliced	Multi-Hit	Count-Based	Median	AdaBoost	Death	0.636431	0.199578
GSNAP	Un-Spliced	Multi-Hit	Count-Based	Median	LR	Death	0.619326	0.187759
GSNAP	Un-Spliced	Multi-Hit	Count-Based	Median	SVM_POLY	Death	0.58233	0.215462
GSNAP	Un-Spliced	Multi-Hit	Count-Based	Upper Quartile	AdaBoost	Death	0.586363	0.126582
GSNAP	Un-Spliced	Multi-Hit	Count-Based	Upper Quartile	LR	Death	0.6048	0.170185
GSNAP	Un-Spliced	Multi-Hit	Count-Based	Upper Quartile	SVM_POLY	Death	0.634898	0.225734
GSNAP	Un-Spliced	Multi-Hit	Count-Based	RLE	AdaBoost	Death	0.632942	0.203193
GSNAP	Un-Spliced	Multi-Hit	Count-Based	RLE	LR	Death	0.606664	0.194263
GSNAP	Un-Spliced	Multi-Hit	Count-Based	RLE	SVM_POLY	Death	0.621898	0.215798
GSNAP	Un-Spliced	Multi-Hit	Count-Based	TMM	AdaBoost	Death	0.66036	0.237882
GSNAP	Un-Spliced	Multi-Hit	Count-Based	TMM	LR	Death	0.661492	0.202568
GSNAP	Un-Spliced	Multi-Hit	Count-Based	TMM	SVM_POLY	Death	0.667429	0.294914
GSNAP	Un-Spliced	Multi-Hit	Cufflinks	FPM	AdaBoost	Death	0.617121	0.165263
GSNAP	Un-Spliced	Multi-Hit	Cufflinks	FPM	LR	Death	0.598226	0.177411
GSNAP	Un-Spliced	Multi-Hit	Cufflinks	FPM	SVM_POLY	Death	0.618924	0.24265
GSNAP	Un-Spliced	Multi-Hit	Cufflinks	FPKM	AdaBoost	Death	0.572452	0.0777931
GSNAP	Un-Spliced	Multi-Hit	Cufflinks	FPKM	LR	Death	0.592301	0.136638
GSNAP	Un-Spliced	Multi-Hit	Cufflinks	FPKM	SVM_POLY	Death	0.615023	0.182519
GSNAP	Un-Spliced	Multi-Hit	Cufflinks	Median	AdaBoost	Death	0.599474	0.170483
GSNAP	Un-Spliced	Multi-Hit	Cufflinks	Median	LR	Death	0.576322	0.134236
GSNAP	Un-Spliced	Multi-Hit	Cufflinks	Median	SVM_POLY	Death	0.583233	0.202014
GSNAP	Un-Spliced	Multi-Hit	Cufflinks	Upper Quartile	AdaBoost	Death	0.620097	0.173765
GSNAP	Un-Spliced	Multi-Hit	Cufflinks	Upper Quartile	LR	Death	0.58623	0.142171
GSNAP	Un-Spliced	Multi-Hit	Cufflinks	Upper Quartile	SVM_POLY	Death	0.621152	0.215265
GSNAP	Un-Spliced	Multi-Hit	Cufflinks	RLE	AdaBoost	Death	0.584472	0.15009
GSNAP	Un-Spliced	Multi-Hit	Cufflinks	RLE	LR	Death	0.601123	0.15433
GSNAP	Un-Spliced	Multi-Hit	Cufflinks	RLE	SVM_POLY	Death	0.614739	0.239628
GSNAP	Un-Spliced	Multi-Hit	Cufflinks	TMM	AdaBoost	Death	0.575518	0.102708
GSNAP	Un-Spliced	Multi-Hit	Cufflinks	TMM	LR	Death	0.612608	0.185776
GSNAP	Un-Spliced	Multi-Hit	Cufflinks	TMM	SVM_POLY	Death	0.618336	0.226247
GSNAP	Un-Spliced	Multi-Hit	RSEM	FPM	AdaBoost	Death	0.595325	0.142638
GSNAP	Un-Spliced	Multi-Hit	RSEM	FPM	LR	Death	0.587126	0.155672
GSNAP	Un-Spliced	Multi-Hit	RSEM	FPM	SVM_POLY	Death	0.592933	0.216995
GSNAP	Un-Spliced	Multi-Hit	RSEM	FPKM	AdaBoost	Death	0.593581	0.126833
GSNAP	Un-Spliced	Multi-Hit	RSEM	FPKM	LR	Death	0.58808	0.145564
GSNAP	Un-Spliced	Multi-Hit	RSEM	FPKM	SVM_POLY	Death	0.592001	0.205339
GSNAP	Un-Spliced	Multi-Hit	RSEM	Median	AdaBoost	Death	0.709622	0.306187
GSNAP	Un-Spliced	Multi-Hit	RSEM	Median	LR	Death	0.612124	0.165617
GSNAP	Un-Spliced	Multi-Hit	RSEM	Median	SVM_POLY	Death	0.617712	0.224466
GSNAP	Un-Spliced	Multi-Hit	RSEM	Upper Quartile	AdaBoost	Death	0.634087	0.192537
GSNAP	Un-Spliced	Multi-Hit	RSEM	Upper Quartile	LR	Death	0.586173	0.152965
GSNAP	Un-Spliced	Multi-Hit	RSEM	Upper Quartile	SVM_POLY	Death	0.599398	0.202863
GSNAP	Un-Spliced	Multi-Hit	RSEM	RLE	AdaBoost	Death	0.642453	0.200239
GSNAP	Un-Spliced	Multi-Hit	RSEM	RLE	LR	Death	0.593894	0.11016
GSNAP	Un-Spliced	Multi-Hit	RSEM	RLE	SVM_POLY	Death	0.608844	0.212024
GSNAP	Un-Spliced	Multi-Hit	RSEM	TMM	AdaBoost	Death	0.633549	0.172001
GSNAP	Un-Spliced	Multi-Hit	RSEM	TMM	LR	Death	0.611988	0.184599
GSNAP	Un-Spliced	Multi-Hit	RSEM	TMM	SVM_POLY	Death	0.633056	0.23622
Novoalign	Un-Spliced	Single-Hit	Count-Based	FPM	AdaBoost	Death	0.612975	0.156472
Novoalign	Un-Spliced	Single-Hit	Count-Based	FPM	LR	Death	0.629077	0.22638
Novoalign	Un-Spliced	Single-Hit	Count-Based	FPM	SVM_POLY	Death	0.614265	0.200253
Novoalign	Un-Spliced	Single-Hit	Count-Based	FPKM	AdaBoost	Death	0.598358	0.146154
Novoalign	Un-Spliced	Single-Hit	Count-Based	FPKM	LR	Death	0.608352	0.157064
Novoalign	Un-Spliced	Single-Hit	Count-Based	FPKM	SVM_POLY	Death	0.624211	0.237786
Novoalign	Un-Spliced	Single-Hit	Count-Based	Median	AdaBoost	Death	0.600173	0.121809
Novoalign	Un-Spliced	Single-Hit	Count-Based	Median	LR	Death	0.61869	0.202657
Novoalign	Un-Spliced	Single-Hit	Count-Based	Median	SVM_POLY	Death	0.631439	0.235169
Novoalign	Un-Spliced	Single-Hit	Count-Based	Upper Quartile	AdaBoost	Death	0.582042	0.112049
Novoalign	Un-Spliced	Single-Hit	Count-Based	Upper Quartile	LR	Death	0.60241	0.141822
Novoalign	Un-Spliced	Single-Hit	Count-Based	Upper Quartile	SVM_POLY	Death	0.61542	0.196869
Novoalign	Un-Spliced	Single-Hit	Count-Based	RLE	AdaBoost	Death	0.619276	0.187529
Novoalign	Un-Spliced	Single-Hit	Count-Based	RLE	LR	Death	0.607392	0.178133
Novoalign	Un-Spliced	Single-Hit	Count-Based	RLE	SVM_POLY	Death	0.594619	0.207096
Novoalign	Un-Spliced	Single-Hit	Count-Based	TMM	AdaBoost	Death	0.60324	0.112426
Novoalign	Un-Spliced	Single-Hit	Count-Based	TMM	LR	Death	0.615999	0.196929
Novoalign	Un-Spliced	Single-Hit	Count-Based	TMM	SVM_POLY	Death	0.618065	0.245314
Novoalign	Un-Spliced	Single-Hit	Cufflinks	FPM	AdaBoost	Death	0.561141	0.0799301
Novoalign	Un-Spliced	Single-Hit	Cufflinks	FPM	LR	Death	0.534666	0.050974
Novoalign	Un-Spliced	Single-Hit	Cufflinks	FPM	SVM_POLY	Death	0.566737	0.144733
Novoalign	Un-Spliced	Single-Hit	Cufflinks	FPKM	AdaBoost	Death	0.547951	0.0896726
Novoalign	Un-Spliced	Single-Hit	Cufflinks	FPKM	LR	Death	0.521894	0.0527522
Novoalign	Un-Spliced	Single-Hit	Cufflinks	FPKM	SVM_POLY	Death	0.578289	0.184367
Novoalign	Un-Spliced	Single-Hit	Cufflinks	Median	AdaBoost	Death	0.584833	0.130132
Novoalign	Un-Spliced	Single-Hit	Cufflinks	Median	LR	Death	0.569508	0.112328
Novoalign	Un-Spliced	Single-Hit	Cufflinks	Median	SVM_POLY	Death	0.614026	0.165333
Novoalign	Un-Spliced	Single-Hit	Cufflinks	Upper Quartile	AdaBoost	Death	0.607322	0.139698
Novoalign	Un-Spliced	Single-Hit	Cufflinks	Upper Quartile	LR	Death	0.59457	0.155518
Novoalign	Un-Spliced	Single-Hit	Cufflinks	Upper Quartile	SVM_POLY	Death	0.597668	0.186666
Novoalign	Un-Spliced	Single-Hit	Cufflinks	RLE	AdaBoost	Death	0.593291	0.144481
Novoalign	Un-Spliced	Single-Hit	Cufflinks	RLE	LR	Death	0.581637	0.107715
Novoalign	Un-Spliced	Single-Hit	Cufflinks	RLE	SVM_POLY	Death	0.602414	0.178154
Novoalign	Un-Spliced	Single-Hit	Cufflinks	TMM	AdaBoost	Death	0.573493	0.116451
Novoalign	Un-Spliced	Single-Hit	Cufflinks	TMM	LR	Death	0.561998	0.0616897
Novoalign	Un-Spliced	Single-Hit	Cufflinks	TMM	SVM_POLY	Death	0.596869	0.244058
Novoalign	Un-Spliced	Single-Hit	RSEM	FPM	AdaBoost	Death	0.60552	0.159793
Novoalign	Un-Spliced	Single-Hit	RSEM	FPM	LR	Death	0.582304	0.13681
Novoalign	Un-Spliced	Single-Hit	RSEM	FPM	SVM_POLY	Death	0.616497	0.206617
Novoalign	Un-Spliced	Single-Hit	RSEM	FPKM	AdaBoost	Death	0.610148	0.171789
Novoalign	Un-Spliced	Single-Hit	RSEM	FPKM	LR	Death	0.597836	0.149323
Novoalign	Un-Spliced	Single-Hit	RSEM	FPKM	SVM_POLY	Death	0.602828	0.190358
Novoalign	Un-Spliced	Single-Hit	RSEM	Median	AdaBoost	Death	0.671127	0.2145
Novoalign	Un-Spliced	Single-Hit	RSEM	Median	LR	Death	0.596957	0.136716
Novoalign	Un-Spliced	Single-Hit	RSEM	Median	SVM_POLY	Death	0.615041	0.175809
Novoalign	Un-Spliced	Single-Hit	RSEM	Upper Quartile	AdaBoost	Death	0.630612	0.214706
Novoalign	Un-Spliced	Single-Hit	RSEM	Upper Quartile	LR	Death	0.632504	0.168608
Novoalign	Un-Spliced	Single-Hit	RSEM	Upper Quartile	SVM_POLY	Death	0.612168	0.234269
Novoalign	Un-Spliced	Single-Hit	RSEM	RLE	AdaBoost	Death	0.650989	0.223366
Novoalign	Un-Spliced	Single-Hit	RSEM	RLE	LR	Death	0.618686	0.201399
Novoalign	Un-Spliced	Single-Hit	RSEM	RLE	SVM_POLY	Death	0.61845	0.231991
Novoalign	Un-Spliced	Single-Hit	RSEM	TMM	AdaBoost	Death	0.642166	0.236607
Novoalign	Un-Spliced	Single-Hit	RSEM	TMM	LR	Death	0.60577	0.154201
Novoalign	Un-Spliced	Single-Hit	RSEM	TMM	SVM_POLY	Death	0.610578	0.252584
STAR	Spliced	Multi-Hit	Count-Based	FPM	AdaBoost	Death	0.630931	0.168511
STAR	Spliced	Multi-Hit	Count-Based	FPM	LR	Death	0.59488	0.18712
STAR	Spliced	Multi-Hit	Count-Based	FPM	SVM_POLY	Death	0.624824	0.227082
STAR	Spliced	Multi-Hit	Count-Based	FPKM	AdaBoost	Death	0.634875	0.153635
STAR	Spliced	Multi-Hit	Count-Based	FPKM	LR	Death	0.618314	0.220656
STAR	Spliced	Multi-Hit	Count-Based	FPKM	SVM_POLY	Death	0.610545	0.217449
STAR	Spliced	Multi-Hit	Count-Based	Median	AdaBoost	Death	0.6718	0.255215
STAR	Spliced	Multi-Hit	Count-Based	Median	LR	Death	0.611674	0.139789
STAR	Spliced	Multi-Hit	Count-Based	Median	SVM_POLY	Death	0.58018	0.147916
STAR	Spliced	Multi-Hit	Count-Based	Upper Quartile	AdaBoost	Death	0.645906	0.187621
STAR	Spliced	Multi-Hit	Count-Based	Upper Quartile	LR	Death	0.631535	0.184948
STAR	Spliced	Multi-Hit	Count-Based	Upper Quartile	SVM_POLY	Death	0.63768	0.248553
STAR	Spliced	Multi-Hit	Count-Based	RLE	AdaBoost	Death	0.609046	0.15878
STAR	Spliced	Multi-Hit	Count-Based	RLE	LR	Death	0.630346	0.194147
STAR	Spliced	Multi-Hit	Count-Based	RLE	SVM_POLY	Death	0.640167	0.214203
STAR	Spliced	Multi-Hit	Count-Based	TMM	AdaBoost	Death	0.67344	0.226361
STAR	Spliced	Multi-Hit	Count-Based	TMM	LR	Death	0.640716	0.245872
STAR	Spliced	Multi-Hit	Count-Based	TMM	SVM_POLY	Death	0.614596	0.231581
STAR	Spliced	Multi-Hit	Cufflinks	FPM	AdaBoost	Death	0.604313	0.160387
STAR	Spliced	Multi-Hit	Cufflinks	FPM	LR	Death	0.568229	0.0978749
STAR	Spliced	Multi-Hit	Cufflinks	FPM	SVM_POLY	Death	0.601218	0.167608
STAR	Spliced	Multi-Hit	Cufflinks	FPKM	AdaBoost	Death	0.629593	0.158361
STAR	Spliced	Multi-Hit	Cufflinks	FPKM	LR	Death	0.569565	0.129418
STAR	Spliced	Multi-Hit	Cufflinks	FPKM	SVM_POLY	Death	0.591339	0.197436
STAR	Spliced	Multi-Hit	Cufflinks	Median	AdaBoost	Death	0.641443	0.22586
STAR	Spliced	Multi-Hit	Cufflinks	Median	LR	Death	0.637317	0.205194
STAR	Spliced	Multi-Hit	Cufflinks	Median	SVM_POLY	Death	0.615714	0.173034
STAR	Spliced	Multi-Hit	Cufflinks	Upper Quartile	AdaBoost	Death	0.607811	0.147697
STAR	Spliced	Multi-Hit	Cufflinks	Upper Quartile	LR	Death	0.578955	0.142308
STAR	Spliced	Multi-Hit	Cufflinks	Upper Quartile	SVM_POLY	Death	0.61568	0.194676
STAR	Spliced	Multi-Hit	Cufflinks	RLE	AdaBoost	Death	0.594232	0.164869
STAR	Spliced	Multi-Hit	Cufflinks	RLE	LR	Death	0.595987	0.146096
STAR	Spliced	Multi-Hit	Cufflinks	RLE	SVM_POLY	Death	0.600439	0.224268
STAR	Spliced	Multi-Hit	Cufflinks	TMM	AdaBoost	Death	0.596372	0.13547
STAR	Spliced	Multi-Hit	Cufflinks	TMM	LR	Death	0.572113	0.123119
STAR	Spliced	Multi-Hit	Cufflinks	TMM	SVM_POLY	Death	0.625001	0.185838
Subread	Spliced	Single-Hit	Count-Based	FPM	AdaBoost	Death	0.629159	0.170158
Subread	Spliced	Single-Hit	Count-Based	FPM	LR	Death	0.632433	0.229483
Subread	Spliced	Single-Hit	Count-Based	FPM	SVM_POLY	Death	0.620269	0.228811
Subread	Spliced	Single-Hit	Count-Based	FPKM	AdaBoost	Death	0.62249	0.171023
Subread	Spliced	Single-Hit	Count-Based	FPKM	LR	Death	0.628783	0.215958
Subread	Spliced	Single-Hit	Count-Based	FPKM	SVM_POLY	Death	0.643924	0.208541
Subread	Spliced	Single-Hit	Count-Based	Median	AdaBoost	Death	0.654404	0.249094
Subread	Spliced	Single-Hit	Count-Based	Median	LR	Death	0.587319	0.140807
Subread	Spliced	Single-Hit	Count-Based	Median	SVM_POLY	Death	0.600271	0.145163
Subread	Spliced	Single-Hit	Count-Based	Upper Quartile	AdaBoost	Death	0.630883	0.180481
Subread	Spliced	Single-Hit	Count-Based	Upper Quartile	LR	Death	0.64431	0.22716
Subread	Spliced	Single-Hit	Count-Based	Upper Quartile	SVM_POLY	Death	0.627536	0.257706
Subread	Spliced	Single-Hit	Count-Based	RLE	AdaBoost	Death	0.62579	0.182064
Subread	Spliced	Single-Hit	Count-Based	RLE	LR	Death	0.614816	0.17411
Subread	Spliced	Single-Hit	Count-Based	RLE	SVM_POLY	Death	0.626321	0.236425
Subread	Spliced	Single-Hit	Count-Based	TMM	AdaBoost	Death	0.675403	0.225078
Subread	Spliced	Single-Hit	Count-Based	TMM	LR	Death	0.648068	0.248438
Subread	Spliced	Single-Hit	Count-Based	TMM	SVM_POLY	Death	0.653099	0.223547
TopHat	Spliced	Single-Hit	Count-Based	FPM	AdaBoost	Death	0.643097	0.21458
TopHat	Spliced	Single-Hit	Count-Based	FPM	LR	Death	0.648244	0.232159
TopHat	Spliced	Single-Hit	Count-Based	FPM	SVM_POLY	Death	0.632674	0.221932
TopHat	Spliced	Single-Hit	Count-Based	FPKM	AdaBoost	Death	0.6478	0.237005
TopHat	Spliced	Single-Hit	Count-Based	FPKM	LR	Death	0.622429	0.178057
TopHat	Spliced	Single-Hit	Count-Based	FPKM	SVM_POLY	Death	0.611296	0.229063
TopHat	Spliced	Single-Hit	Count-Based	Median	AdaBoost	Death	0.654416	0.227559
TopHat	Spliced	Single-Hit	Count-Based	Median	LR	Death	0.614246	0.157015
TopHat	Spliced	Single-Hit	Count-Based	Median	SVM_POLY	Death	0.595753	0.174043
TopHat	Spliced	Single-Hit	Count-Based	Upper Quartile	AdaBoost	Death	0.651866	0.214189
TopHat	Spliced	Single-Hit	Count-Based	Upper Quartile	LR	Death	0.665291	0.271402
TopHat	Spliced	Single-Hit	Count-Based	Upper Quartile	SVM_POLY	Death	0.664312	0.206145
TopHat	Spliced	Single-Hit	Count-Based	RLE	AdaBoost	Death	0.635066	0.15355
TopHat	Spliced	Single-Hit	Count-Based	RLE	LR	Death	0.644973	0.223902
TopHat	Spliced	Single-Hit	Count-Based	RLE	SVM_POLY	Death	0.62713	0.22327
TopHat	Spliced	Single-Hit	Count-Based	TMM	AdaBoost	Death	0.638821	0.214305
TopHat	Spliced	Single-Hit	Count-Based	TMM	LR	Death	0.66169	0.252638
TopHat	Spliced	Single-Hit	Count-Based	TMM	SVM_POLY	Death	0.625999	0.277383
TopHat	Spliced	Single-Hit	Cufflinks	FPM	AdaBoost	Death	0.628817	0.171399
TopHat	Spliced	Single-Hit	Cufflinks	FPM	LR	Death	0.624021	0.172115
TopHat	Spliced	Single-Hit	Cufflinks	FPM	SVM_POLY	Death	0.613504	0.204449
TopHat	Spliced	Single-Hit	Cufflinks	FPKM	AdaBoost	Death	0.627934	0.178749
TopHat	Spliced	Single-Hit	Cufflinks	FPKM	LR	Death	0.620109	0.174313
TopHat	Spliced	Single-Hit	Cufflinks	FPKM	SVM_POLY	Death	0.628773	0.204562
TopHat	Spliced	Single-Hit	Cufflinks	Median	AdaBoost	Death	0.660446	0.217354
TopHat	Spliced	Single-Hit	Cufflinks	Median	LR	Death	0.623145	0.178823
TopHat	Spliced	Single-Hit	Cufflinks	Median	SVM_POLY	Death	0.622977	0.18626
TopHat	Spliced	Single-Hit	Cufflinks	Upper Quartile	AdaBoost	Death	0.616515	0.181697
TopHat	Spliced	Single-Hit	Cufflinks	Upper Quartile	LR	Death	0.62969	0.212061
TopHat	Spliced	Single-Hit	Cufflinks	Upper Quartile	SVM_POLY	Death	0.660014	0.237991
TopHat	Spliced	Single-Hit	Cufflinks	RLE	AdaBoost	Death	0.635621	0.206003
TopHat	Spliced	Single-Hit	Cufflinks	RLE	LR	Death	0.621642	0.215524
TopHat	Spliced	Single-Hit	Cufflinks	RLE	SVM_POLY	Death	0.625174	0.215517
TopHat	Spliced	Single-Hit	Cufflinks	TMM	AdaBoost	Death	0.659593	0.208778
TopHat	Spliced	Single-Hit	Cufflinks	TMM	LR	Death	0.641729	0.196891
TopHat	Spliced	Single-Hit	Cufflinks	TMM	SVM_POLY	Death	0.638941	0.235063
TopHat	Spliced	Multi-Hit	Count-Based	FPM	AdaBoost	Death	0.611794	0.140411
TopHat	Spliced	Multi-Hit	Count-Based	FPM	LR	Death	0.639137	0.234182
TopHat	Spliced	Multi-Hit	Count-Based	FPM	SVM_POLY	Death	0.625873	0.229406
TopHat	Spliced	Multi-Hit	Count-Based	FPKM	AdaBoost	Death	0.621135	0.186626
TopHat	Spliced	Multi-Hit	Count-Based	FPKM	LR	Death	0.639036	0.22484
TopHat	Spliced	Multi-Hit	Count-Based	FPKM	SVM_POLY	Death	0.635996	0.197319
TopHat	Spliced	Multi-Hit	Count-Based	Median	AdaBoost	Death	0.655338	0.202419
TopHat	Spliced	Multi-Hit	Count-Based	Median	LR	Death	0.604265	0.145738
TopHat	Spliced	Multi-Hit	Count-Based	Median	SVM_POLY	Death	0.582926	0.18718
TopHat	Spliced	Multi-Hit	Count-Based	Upper Quartile	AdaBoost	Death	0.652593	0.178973
TopHat	Spliced	Multi-Hit	Count-Based	Upper Quartile	LR	Death	0.641927	0.239576
TopHat	Spliced	Multi-Hit	Count-Based	Upper Quartile	SVM_POLY	Death	0.632601	0.192397
TopHat	Spliced	Multi-Hit	Count-Based	RLE	AdaBoost	Death	0.653347	0.21234
TopHat	Spliced	Multi-Hit	Count-Based	RLE	LR	Death	0.629928	0.22037
TopHat	Spliced	Multi-Hit	Count-Based	RLE	SVM_POLY	Death	0.63341	0.197069
TopHat	Spliced	Multi-Hit	Count-Based	TMM	AdaBoost	Death	0.650307	0.203913
TopHat	Spliced	Multi-Hit	Count-Based	TMM	LR	Death	0.664239	0.247753
TopHat	Spliced	Multi-Hit	Count-Based	TMM	SVM_POLY	Death	0.64532	0.245688
TopHat	Spliced	Multi-Hit	Cufflinks	FPM	AdaBoost	Death	0.6473	0.228253
TopHat	Spliced	Multi-Hit	Cufflinks	FPM	LR	Death	0.617371	0.182095
TopHat	Spliced	Multi-Hit	Cufflinks	FPM	SVM_POLY	Death	0.629411	0.272723
TopHat	Spliced	Multi-Hit	Cufflinks	FPKM	AdaBoost	Death	0.646894	0.221609
TopHat	Spliced	Multi-Hit	Cufflinks	FPKM	LR	Death	0.603515	0.147653
TopHat	Spliced	Multi-Hit	Cufflinks	FPKM	SVM_POLY	Death	0.61948	0.228232
TopHat	Spliced	Multi-Hit	Cufflinks	Median	AdaBoost	Death	0.650913	0.185456
TopHat	Spliced	Multi-Hit	Cufflinks	Median	LR	Death	0.616452	0.138656
TopHat	Spliced	Multi-Hit	Cufflinks	Median	SVM_POLY	Death	0.601082	0.207968
TopHat	Spliced	Multi-Hit	Cufflinks	Upper Quartile	AdaBoost	Death	0.634367	0.180847
TopHat	Spliced	Multi-Hit	Cufflinks	Upper Quartile	LR	Death	0.627209	0.205742
TopHat	Spliced	Multi-Hit	Cufflinks	Upper Quartile	SVM_POLY	Death	0.63832	0.226364
TopHat	Spliced	Multi-Hit	Cufflinks	RLE	AdaBoost	Death	0.650599	0.203895
TopHat	Spliced	Multi-Hit	Cufflinks	RLE	LR	Death	0.627581	0.194848
TopHat	Spliced	Multi-Hit	Cufflinks	RLE	SVM_POLY	Death	0.633936	0.213131
TopHat	Spliced	Multi-Hit	Cufflinks	TMM	AdaBoost	Death	0.650388	0.234478
TopHat	Spliced	Multi-Hit	Cufflinks	TMM	LR	Death	0.639952	0.214588
TopHat	Spliced	Multi-Hit	Cufflinks	TMM	SVM_POLY	Death	0.599269	0.256664
