# Supplementary material for: Impact of RNA-seq data analysis algorithms on gene expression estimation and downstream prediction
Source: Sci Rep. 2020 Oct 21;10:17925. doi: 10.1038/s41598-020-74567-y (PMC7578822; doi:10.1038/s41598-020-74567-y)
Supplement: Supplementary file 5 — Supplementary Table 13 [file 41598_2020_74567_MOESM5_ESM.xlsx]

## Sheet: Title Info
Impact of RNA-seq Data Analysis Algorithms on Gene Expression Estimation and Downstream Prediction
Li Tong1,6, Po-Yen Wu2,6, John H. Phan1,6, Hamid R. Hassazadeh3, SEQC Consortium4, Weida Tong5,7 & May D. Wang1,7
1Department of Biomedical Engineering, Georgia Institute of Technology and Emory University, Atlanta, Georgia, USA
2School of Electrical and Computer Engineering, Georgia Institute of Technology, Atlanta, Georgia, USA
3School of Computational Science and Engineering, Georgia Institute of Technology, Atlanta, Georgia, USA
4A full list of authors and their affiliations appears at the end of the file
5National Center for Toxicological Research, US Food and Drug Administration, Jefferson, Arkansas, USA
6These authors contributed equally to this work
7These authors are co-corresponding senior authors
Correspondence should be addressed to M.D.W. (maywang@bme.gatech.edu)
Author List for SEQC Consortium
Wendell D. Jones8, Leming Shi5,9, Matthias Fischer10, Christopher E. Mason11,12, Sheng Li11,12, Joshua Xu5, Wei Shi13,14, Jian Wang15, Jean Thierry-Mieg16, Danielle Thierry-Mieg16, Falk Hertwig10, Frank Berthold10, Barbara Hero10, Yang Liao13,14, Gordon K. Smyth13,17, David Kreil18,19, Paweł P. Łabaj18, Dalila Megherbi20, Gary Schroth21, Hong Fang5
8Genomic Laboratories, Q2 Solutions - EA Genomics, Morrisville, North Carolina, USA
9School of Pharmacy and School of Life Sciences, Fudan University, Shanghai, China
10Department of Pediatric Oncology and Hematology and Center of Molecular Medicine Cologne, University of Cologne, Cologne, Germany
11Department of Physiology and Biophysics, Weill Cornell Medical College, New York, New York, USA
12The HRH Prince Alwaleed Bin Talal Bin Abdulaziz Alsaud Institute for Computational Biomedicine, Weill Cornell Medical College, New York, New York, USA
13Bioinformatics Division, The Walter and Eliza Hall Institute of Medical Research, Parkville, Victoria, Australia
14Department of Computing and Information Systems, The University of Melbourne, Parkville, Victoria, Australia
15Research Informatics, Lilly Corporate Center, Eli Lilly and Company, Indianapolis, Indiana, USA
16National Center for Biotechnology Information, National Library of Medicine, National Institutes of Health, Bethesda, Maryland, USA
17School of Mathematics and Statistics, The University of Melbourne, Parkville, Victoria, Australia
18Chair of Bioinformatics Research Group, Boku University Vienna, Vienna, Austria
19School of Life Sciences, University of Warwick, Coventry, UK
20CMINDS Research Center, Department of Electrical and Computer Engineering, University of Massachusetts, Lowell, Massachusetts, USA
21Illumina Inc., Hayward, California, USA

## Sheet: 2018-12-25_KM_Success_Rate
Mapping Algorithm	Mapping Strategy	Mapping Reporting	Quantification	Normalization	Patient Stratification Success Rates (NB OS)	Patient Stratification Success Rates (NB EFS)	Patient Stratification Success Rates (LUAD Survival)
Bowtie2	Un-Spliced	Multi-Hit	Count-Based	FPKM	0.7	0.3	0.3333
Bowtie2	Un-Spliced	Multi-Hit	Count-Based	FPM	0.7333	0.3	0.5333
Bowtie2	Un-Spliced	Multi-Hit	Count-Based	Median	0.6667	0.5	0.5667
Bowtie2	Un-Spliced	Multi-Hit	Count-Based	RLE	0.7333	0.5	0.4667
Bowtie2	Un-Spliced	Multi-Hit	Count-Based	TMM	0.7667	0.6333	0.5333
Bowtie2	Un-Spliced	Multi-Hit	Count-Based	Upper Quartile	0.6	0.5667	0.3667
Bowtie2	Un-Spliced	Multi-Hit	Cufflinks	FPKM	0.4333	0.4	0.2667
Bowtie2	Un-Spliced	Multi-Hit	Cufflinks	FPM	0.4	0.3667	0.2333
Bowtie2	Un-Spliced	Multi-Hit	Cufflinks	Median	0.6333	0.4667	0.3333
Bowtie2	Un-Spliced	Multi-Hit	Cufflinks	RLE	0.4667	0.4667	0.3
Bowtie2	Un-Spliced	Multi-Hit	Cufflinks	TMM	0.4667	0.6	0.5
Bowtie2	Un-Spliced	Multi-Hit	Cufflinks	Upper Quartile	0.4	0.6333	0.4
Bowtie2	Un-Spliced	Multi-Hit	RSEM	FPKM	0.6667	0.3448	0.3333
Bowtie2	Un-Spliced	Multi-Hit	RSEM	FPM	0.5333	0.3	0.6
Bowtie2	Un-Spliced	Multi-Hit	RSEM	Median	0.6667	0.3	0.6
Bowtie2	Un-Spliced	Multi-Hit	RSEM	RLE	0.3667	0.4667	0.5333
Bowtie2	Un-Spliced	Multi-Hit	RSEM	TMM	0.4333	0.4333	0.3333
Bowtie2	Un-Spliced	Multi-Hit	RSEM	Upper Quartile	0.4667	0.2667	0.5
Bowtie2	Un-Spliced	Single-Hit	Count-Based	FPKM	0.6333	0.3	0.4
Bowtie2	Un-Spliced	Single-Hit	Count-Based	FPM	0.5667	0.3	0.5333
Bowtie2	Un-Spliced	Single-Hit	Count-Based	Median	0.7333	0.6333	0.5333
Bowtie2	Un-Spliced	Single-Hit	Count-Based	RLE	0.6	0.3667	0.6333
Bowtie2	Un-Spliced	Single-Hit	Count-Based	TMM	0.6333	0.4333	0.5333
Bowtie2	Un-Spliced	Single-Hit	Count-Based	Upper Quartile	0.6333	0.5667	0.6
Bowtie2	Un-Spliced	Single-Hit	Cufflinks	FPKM	0.6	0.3448	0.5
Bowtie2	Un-Spliced	Single-Hit	Cufflinks	FPM	0.5	0.3333	0.5667
Bowtie2	Un-Spliced	Single-Hit	Cufflinks	Median	0.6667	0.2667	0.6667
Bowtie2	Un-Spliced	Single-Hit	Cufflinks	RLE	0.5333	0.3667	0.4
Bowtie2	Un-Spliced	Single-Hit	Cufflinks	TMM	0.6	0.5	0.5333
Bowtie2	Un-Spliced	Single-Hit	Cufflinks	Upper Quartile	0.5	0.4667	0.5333
Bowtie2	Un-Spliced	Single-Hit	RSEM	FPKM	0.4667	0.2667	0.3667
Bowtie2	Un-Spliced	Single-Hit	RSEM	FPM	0.6333	0.2667	0.5333
Bowtie2	Un-Spliced	Single-Hit	RSEM	Median	0.6667	0.4333	0.7
Bowtie2	Un-Spliced	Single-Hit	RSEM	RLE	0.5333	0.3333	0.4333
Bowtie2	Un-Spliced	Single-Hit	RSEM	TMM	0.2667	0.6667	0.3667
Bowtie2	Un-Spliced	Single-Hit	RSEM	Upper Quartile	0.3333	0.3	0.4
Bowtie	Un-Spliced	Multi-Hit	RSEM	FPKM	0.8	0.3333	0.4
Bowtie	Un-Spliced	Multi-Hit	RSEM	FPM	0.8	0.2333	0.2667
Bowtie	Un-Spliced	Multi-Hit	RSEM	Median	0.7333	0.3667	0.5333
Bowtie	Un-Spliced	Multi-Hit	RSEM	RLE	0.4333	0.4667	0.6
Bowtie	Un-Spliced	Multi-Hit	RSEM	TMM	0.6333	0.3667	0.3667
Bowtie	Un-Spliced	Multi-Hit	RSEM	Upper Quartile	0.6667	0.4	0.4
BWA	Un-Spliced	Single-Hit	Count-Based	FPKM	0.6667	0.3	0.5
BWA	Un-Spliced	Single-Hit	Count-Based	FPM	0.5333	0.3667	0.5
BWA	Un-Spliced	Single-Hit	Count-Based	Median	0.7	0.3333	0.5667
BWA	Un-Spliced	Single-Hit	Count-Based	RLE	0.5333	0.4333	0.6333
BWA	Un-Spliced	Single-Hit	Count-Based	TMM	0.8	0.4138	0.5667
BWA	Un-Spliced	Single-Hit	Count-Based	Upper Quartile	0.3333	0.4	0.6667
BWA	Un-Spliced	Single-Hit	Cufflinks	FPKM	0.5667	0.1333	0.4333
BWA	Un-Spliced	Single-Hit	Cufflinks	FPM	0.5333	0.1667	0.5
BWA	Un-Spliced	Single-Hit	Cufflinks	Median	0.6	0.5333	0.6
BWA	Un-Spliced	Single-Hit	Cufflinks	RLE	0.5333	0.3667	0.4667
BWA	Un-Spliced	Single-Hit	Cufflinks	TMM	0.5667	0.5	0.3333
BWA	Un-Spliced	Single-Hit	Cufflinks	Upper Quartile	0.3333	0.6	0.4333
BWA	Un-Spliced	Single-Hit	RSEM	FPKM	0.4	0.2667	0.3667
BWA	Un-Spliced	Single-Hit	RSEM	FPM	0.4667	0.2333	0.4333
BWA	Un-Spliced	Single-Hit	RSEM	Median	0.6	0.3333	0.5333
BWA	Un-Spliced	Single-Hit	RSEM	RLE	0.3333	0.3	0.3333
BWA	Un-Spliced	Single-Hit	RSEM	TMM	0.4	0.5	0.4667
BWA	Un-Spliced	Single-Hit	RSEM	Upper Quartile	0.2333	0.2414	0.3
GSNAP	Un-Spliced	Multi-Hit	Count-Based	FPKM	0.7	0.2	0.3667
GSNAP	Un-Spliced	Multi-Hit	Count-Based	FPM	0.6	0.233333	0.4667
GSNAP	Un-Spliced	Multi-Hit	Count-Based	Median	0.866667	0.466667	0.6
GSNAP	Un-Spliced	Multi-Hit	Count-Based	RLE	0.666667	0.7	0.4667
GSNAP	Un-Spliced	Multi-Hit	Count-Based	TMM	0.6	0.4	0.7
GSNAP	Un-Spliced	Multi-Hit	Count-Based	Upper Quartile	0.633333	0.466667	0.4
GSNAP	Un-Spliced	Multi-Hit	Cufflinks	FPKM	0.8333	0.3	0.4
GSNAP	Un-Spliced	Multi-Hit	Cufflinks	FPM	0.8333	0.3	0.4333
GSNAP	Un-Spliced	Multi-Hit	Cufflinks	Median	0.9333	0.7	0.3667
GSNAP	Un-Spliced	Multi-Hit	Cufflinks	RLE	0.6	0.5862	0.4333
GSNAP	Un-Spliced	Multi-Hit	Cufflinks	TMM	0.7	0.5667	0.4667
GSNAP	Un-Spliced	Multi-Hit	Cufflinks	Upper Quartile	0.7667	0.3333	0.4667
GSNAP	Un-Spliced	Multi-Hit	RSEM	FPKM	0.6333	0.4333	0.4
GSNAP	Un-Spliced	Multi-Hit	RSEM	FPM	0.7	0.4667	0.4333
GSNAP	Un-Spliced	Multi-Hit	RSEM	Median	0.6	0.3	0.6667
GSNAP	Un-Spliced	Multi-Hit	RSEM	RLE	0.4	0.4	0.3667
GSNAP	Un-Spliced	Multi-Hit	RSEM	TMM	0.5667	0.5	0.5
GSNAP	Un-Spliced	Multi-Hit	RSEM	Upper Quartile	0.4333	0.4	0.4
GSNAP	Un-Spliced	Single-Hit	Count-Based	FPKM	0.4	0.1	0.5667
GSNAP	Un-Spliced	Single-Hit	Count-Based	FPM	0.4667	0.2	0.4333
GSNAP	Un-Spliced	Single-Hit	Count-Based	Median	0.8	0.5667	0.5333
GSNAP	Un-Spliced	Single-Hit	Count-Based	RLE	0.6	0.6333	0.4
GSNAP	Un-Spliced	Single-Hit	Count-Based	TMM	0.7333	0.7333	0.7333
GSNAP	Un-Spliced	Single-Hit	Count-Based	Upper Quartile	0.5667	0.5	0.7667
GSNAP	Un-Spliced	Single-Hit	Cufflinks	FPKM	0.8	0.3667	0.5333
GSNAP	Un-Spliced	Single-Hit	Cufflinks	FPM	0.8333	0.4333	0.6667
GSNAP	Un-Spliced	Single-Hit	Cufflinks	Median	0.9333	0.7	0.6667
GSNAP	Un-Spliced	Single-Hit	Cufflinks	RLE	0.6667	0.7667	0.5333
GSNAP	Un-Spliced	Single-Hit	Cufflinks	TMM	0.8333	0.5	0.5333
GSNAP	Un-Spliced	Single-Hit	Cufflinks	Upper Quartile	0.7	0.4333	0.6333
GSNAP	Un-Spliced	Single-Hit	RSEM	FPKM	0.7667	0.5	0.4333
GSNAP	Un-Spliced	Single-Hit	RSEM	FPM	0.7667	0.2667	0.6
GSNAP	Un-Spliced	Single-Hit	RSEM	Median	0.5667	0.4	0.6
GSNAP	Un-Spliced	Single-Hit	RSEM	RLE	0.3	0.6	0.5333
GSNAP	Un-Spliced	Single-Hit	RSEM	TMM	0.2667	0.5667	0.4667
GSNAP	Un-Spliced	Single-Hit	RSEM	Upper Quartile	0.3	0.3333	0.4333
GSNAP	Spliced	Multi-Hit	Count-Based	FPKM	0.5667	0.4	-1
GSNAP	Spliced	Multi-Hit	Count-Based	FPM	0.3667	0.2667	-1
GSNAP	Spliced	Multi-Hit	Count-Based	Median	0.7333	0.6333	-1
GSNAP	Spliced	Multi-Hit	Count-Based	RLE	0.5667	0.5333	-1
GSNAP	Spliced	Multi-Hit	Count-Based	TMM	0.6	0.7	-1
GSNAP	Spliced	Multi-Hit	Count-Based	Upper Quartile	0.5667	0.5333	-1
GSNAP	Spliced	Multi-Hit	Cufflinks	FPKM	0.6	0.2333	-1
GSNAP	Spliced	Multi-Hit	Cufflinks	FPM	0.7333	0.3667	-1
GSNAP	Spliced	Multi-Hit	Cufflinks	Median	0.6667	0.4333	-1
GSNAP	Spliced	Multi-Hit	Cufflinks	RLE	0.4	0.5667	-1
GSNAP	Spliced	Multi-Hit	Cufflinks	TMM	0.4667	0.3333	-1
GSNAP	Spliced	Multi-Hit	Cufflinks	Upper Quartile	0.7	0.4	-1
GSNAP	Spliced	Single-Hit	Count-Based	FPKM	0.6667	0.2667	-1
GSNAP	Spliced	Single-Hit	Count-Based	FPM	0.5	0.3	-1
GSNAP	Spliced	Single-Hit	Count-Based	Median	0.7	0.5862	-1
GSNAP	Spliced	Single-Hit	Count-Based	RLE	0.5333	0.5667	-1
GSNAP	Spliced	Single-Hit	Count-Based	TMM	0.8	0.6667	-1
GSNAP	Spliced	Single-Hit	Count-Based	Upper Quartile	0.5667	0.7	-1
GSNAP	Spliced	Single-Hit	Cufflinks	FPKM	0.7667	0.2333	-1
GSNAP	Spliced	Single-Hit	Cufflinks	FPM	0.7667	0.4667	-1
GSNAP	Spliced	Single-Hit	Cufflinks	Median	0.6	0.4	-1
GSNAP	Spliced	Single-Hit	Cufflinks	RLE	0.4333	0.4333	-1
GSNAP	Spliced	Single-Hit	Cufflinks	TMM	0.4	0.2667	-1
GSNAP	Spliced	Single-Hit	Cufflinks	Upper Quartile	0.4	0.5667	-1
MAGIC	Spliced	Multi-Hit	Count-Based	Expression Index	0.6	0.4333	-1
MAGIC	Spliced	Multi-Hit	Count-Based	FPKM	0.7	0.4	-1
MAGIC	Spliced	Multi-Hit	Count-Based	FPM	0.5333	0.2667	-1
MAGIC	Spliced	Multi-Hit	Count-Based	Median	0.6333	0.4	-1
MAGIC	Spliced	Multi-Hit	Count-Based	RLE	0.5333	0.4667	-1
MAGIC	Spliced	Multi-Hit	Count-Based	TMM	0.5	0.2333	-1
MAGIC	Spliced	Multi-Hit	Count-Based	Upper Quartile	0.4667	0.4333	-1
MAGIC	Spliced	Single-Hit	Count-Based	Expression Index	0.6333	0.2667	-1
MAGIC	Spliced	Single-Hit	Count-Based	FPKM	0.5	0.2667	-1
MAGIC	Spliced	Single-Hit	Count-Based	FPM	0.5333	0.2667	-1
MAGIC	Spliced	Single-Hit	Count-Based	Median	0.7333	0.4	-1
MAGIC	Spliced	Single-Hit	Count-Based	RLE	0.4333	0.3667	-1
MAGIC	Spliced	Single-Hit	Count-Based	TMM	0.6	0.3667	-1
MAGIC	Spliced	Single-Hit	Count-Based	Upper Quartile	0.5667	0.6667	-1
MapSplice	Spliced	Multi-Hit	Count-Based	FPKM	0.5333	0.3	-1
MapSplice	Spliced	Multi-Hit	Count-Based	FPM	0.7	0.2667	-1
MapSplice	Spliced	Multi-Hit	Count-Based	Median	0.5667	0.3333	-1
MapSplice	Spliced	Multi-Hit	Count-Based	RLE	0.5667	0.6667	-1
MapSplice	Spliced	Multi-Hit	Count-Based	TMM	0.6667	0.5667	-1
MapSplice	Spliced	Multi-Hit	Count-Based	Upper Quartile	0.6	0.3333	-1
MapSplice	Spliced	Multi-Hit	Cufflinks	FPKM	0.6333	0.2333	-1
MapSplice	Spliced	Multi-Hit	Cufflinks	FPM	0.6667	0.1667	-1
MapSplice	Spliced	Multi-Hit	Cufflinks	Median	0.6333	0.3448	-1
MapSplice	Spliced	Multi-Hit	Cufflinks	RLE	0.5333	0.4	-1
MapSplice	Spliced	Multi-Hit	Cufflinks	TMM	0.5333	0.4	-1
MapSplice	Spliced	Multi-Hit	Cufflinks	Upper Quartile	0.5333	0.5	-1
Novoalign	Un-Spliced	Multi-Hit	Count-Based	FPKM	0.8667	0.1	-1
Novoalign	Un-Spliced	Multi-Hit	Count-Based	FPM	0.7	0.2333	-1
Novoalign	Un-Spliced	Multi-Hit	Count-Based	Median	0.8	0.7	-1
Novoalign	Un-Spliced	Multi-Hit	Count-Based	RLE	0.8	0.5172	-1
Novoalign	Un-Spliced	Multi-Hit	Count-Based	TMM	0.6	0.5172	-1
Novoalign	Un-Spliced	Multi-Hit	Count-Based	Upper Quartile	0.5667	0.2333	-1
Novoalign	Un-Spliced	Multi-Hit	Cufflinks	FPKM	0.6333	0.2	-1
Novoalign	Un-Spliced	Multi-Hit	Cufflinks	FPM	0.7	0.1667	-1
Novoalign	Un-Spliced	Multi-Hit	Cufflinks	Median	0.4667	0.5	-1
Novoalign	Un-Spliced	Multi-Hit	Cufflinks	RLE	0.7333	0.3	-1
Novoalign	Un-Spliced	Multi-Hit	Cufflinks	TMM	0.8	0.2	-1
Novoalign	Un-Spliced	Multi-Hit	Cufflinks	Upper Quartile	0.5667	0.2667	-1
Novoalign	Un-Spliced	Multi-Hit	RSEM	FPKM	0.6667	0.4333	-1
Novoalign	Un-Spliced	Multi-Hit	RSEM	FPM	0.9	0.4667	-1
Novoalign	Un-Spliced	Multi-Hit	RSEM	Median	0.6333	0.1667	-1
Novoalign	Un-Spliced	Multi-Hit	RSEM	RLE	0.5	0.3667	-1
Novoalign	Un-Spliced	Multi-Hit	RSEM	TMM	0.4	0.5	-1
Novoalign	Un-Spliced	Multi-Hit	RSEM	Upper Quartile	0.6	0.3333	-1
Novoalign	Un-Spliced	Single-Hit	Count-Based	FPKM	0.4667	0.2	0.4667
Novoalign	Un-Spliced	Single-Hit	Count-Based	FPM	0.4667	0.4333	0.5
Novoalign	Un-Spliced	Single-Hit	Count-Based	Median	0.6667	0.5667	0.4667
Novoalign	Un-Spliced	Single-Hit	Count-Based	RLE	0.5667	0.6667	0.4667
Novoalign	Un-Spliced	Single-Hit	Count-Based	TMM	0.3667	0.4333	0.5
Novoalign	Un-Spliced	Single-Hit	Count-Based	Upper Quartile	0.5667	0.4	0.3333
Novoalign	Un-Spliced	Single-Hit	Cufflinks	FPKM	0.7667	0.2	0.2
Novoalign	Un-Spliced	Single-Hit	Cufflinks	FPM	0.6667	0.2667	0.1667
Novoalign	Un-Spliced	Single-Hit	Cufflinks	Median	0.5333	0.4667	0.4
Novoalign	Un-Spliced	Single-Hit	Cufflinks	RLE	0.8667	0.3	0.3667
Novoalign	Un-Spliced	Single-Hit	Cufflinks	TMM	0.5333	0.2333	0.3667
Novoalign	Un-Spliced	Single-Hit	Cufflinks	Upper Quartile	0.7667	0.2333	0.3
Novoalign	Un-Spliced	Single-Hit	RSEM	FPKM	0.7667	0.4667	0.3667
Novoalign	Un-Spliced	Single-Hit	RSEM	FPM	0.8333	0.4333	0.4
Novoalign	Un-Spliced	Single-Hit	RSEM	Median	0.8	0.6	0.4333
Novoalign	Un-Spliced	Single-Hit	RSEM	RLE	0.4667	0.3	0.7
Novoalign	Un-Spliced	Single-Hit	RSEM	TMM	0.3	0.4667	0.5333
Novoalign	Un-Spliced	Single-Hit	RSEM	Upper Quartile	0.3667	0.5517	0.5333
OSA	Spliced	Multi-Hit	Count-Based	FPKM	0.5	0.4333	-1
OSA	Spliced	Multi-Hit	Count-Based	FPM	0.7	0.3667	-1
OSA	Spliced	Multi-Hit	Count-Based	Median	0.6333	0.5333	-1
OSA	Spliced	Multi-Hit	Count-Based	RLE	0.6667	0.4333	-1
OSA	Spliced	Multi-Hit	Count-Based	TMM	0.5667	0.5667	-1
OSA	Spliced	Multi-Hit	Count-Based	Upper Quartile	0.4333	0.3667	-1
OSA	Spliced	Multi-Hit	Cufflinks	FPKM	0.5667	0.4667	-1
OSA	Spliced	Multi-Hit	Cufflinks	FPM	0.5667	0.3333	-1
OSA	Spliced	Multi-Hit	Cufflinks	Median	0.7333	0.4333	-1
OSA	Spliced	Multi-Hit	Cufflinks	RLE	0.6333	0.4333	-1
OSA	Spliced	Multi-Hit	Cufflinks	TMM	0.6	0.4	-1
OSA	Spliced	Multi-Hit	Cufflinks	Upper Quartile	0.3	0.3667	-1
RUM	Un-Spliced	Multi-Hit	Count-Based	FPKM	0.4	0.2667	-1
RUM	Un-Spliced	Multi-Hit	Count-Based	FPM	0.5333	0.2667	-1
RUM	Un-Spliced	Multi-Hit	Count-Based	Median	0.5667	0.3667	-1
RUM	Un-Spliced	Multi-Hit	Count-Based	RLE	0.5333	0.4333	-1
RUM	Un-Spliced	Multi-Hit	Count-Based	TMM	0.7667	0.5667	-1
RUM	Un-Spliced	Multi-Hit	Count-Based	Upper Quartile	0.5333	0.4	-1
STAR	Spliced	Multi-Hit	Count-Based	FPKM	0.4667	0.2667	0.4667
STAR	Spliced	Multi-Hit	Count-Based	FPM	0.7333	0.1333	0.5
STAR	Spliced	Multi-Hit	Count-Based	Median	0.4667	0.5667	0.4667
STAR	Spliced	Multi-Hit	Count-Based	RLE	0.6	0.4667	0.5333
STAR	Spliced	Multi-Hit	Count-Based	TMM	0.7	0.6667	0.6667
STAR	Spliced	Multi-Hit	Count-Based	Upper Quartile	0.7	0.7	0.5333
STAR	Spliced	Multi-Hit	Cufflinks	FPKM	0.7333	0.3	0.3
STAR	Spliced	Multi-Hit	Cufflinks	FPM	0.7667	0.3333	0.2667
STAR	Spliced	Multi-Hit	Cufflinks	Median	0.5	0.5	0.5333
STAR	Spliced	Multi-Hit	Cufflinks	RLE	0.5	0.4333	0.4667
STAR	Spliced	Multi-Hit	Cufflinks	TMM	0.6667	0.5333	0.3333
STAR	Spliced	Multi-Hit	Cufflinks	Upper Quartile	0.5	0.3667	0.3
Subread	Spliced	Single-Hit	Count-Based	FPKM	0.3333	0.3333	0.5
Subread	Spliced	Single-Hit	Count-Based	FPM	0.4667	0.1667	0.6
Subread	Spliced	Single-Hit	Count-Based	Median	0.5333	0.5333	0.5333
Subread	Spliced	Single-Hit	Count-Based	RLE	0.5333	0.3333	0.4667
Subread	Spliced	Single-Hit	Count-Based	TMM	0.4667	0.5	0.6667
Subread	Spliced	Single-Hit	Count-Based	Upper Quartile	0.3667	0.6333	0.5667
TopHat	Spliced	Multi-Hit	Count-Based	FPKM	0.4	0.3333	0.5
TopHat	Spliced	Multi-Hit	Count-Based	FPM	0.4667	0.2333	0.5667
TopHat	Spliced	Multi-Hit	Count-Based	Median	0.5667	0.4667	0.5333
TopHat	Spliced	Multi-Hit	Count-Based	RLE	0.3667	0.4	0.5667
TopHat	Spliced	Multi-Hit	Count-Based	TMM	0.6333	0.3667	0.6333
TopHat	Spliced	Multi-Hit	Count-Based	Upper Quartile	0.4	0.3333	0.5
TopHat	Spliced	Multi-Hit	Cufflinks	FPKM	0.4667	0.3667	0.4333
TopHat	Spliced	Multi-Hit	Cufflinks	FPM	0.5333	0.3	0.6667
TopHat	Spliced	Multi-Hit	Cufflinks	Median	0.5667	0.5333	0.5333
TopHat	Spliced	Multi-Hit	Cufflinks	RLE	0.4667	0.4	0.4
TopHat	Spliced	Multi-Hit	Cufflinks	TMM	0.5	0.4333	0.6667
TopHat	Spliced	Multi-Hit	Cufflinks	Upper Quartile	0.3667	0.4	0.5667
TopHat	Spliced	Single-Hit	Count-Based	FPKM	0.4667	0.2333	0.6
TopHat	Spliced	Single-Hit	Count-Based	FPM	0.3667	0.2333	0.6333
TopHat	Spliced	Single-Hit	Count-Based	Median	0.7	0.5667	0.5
TopHat	Spliced	Single-Hit	Count-Based	RLE	0.4333	0.6	0.4333
TopHat	Spliced	Single-Hit	Count-Based	TMM	0.6	0.4	0.6667
TopHat	Spliced	Single-Hit	Count-Based	Upper Quartile	0.4667	0.4333	0.6667
TopHat	Spliced	Single-Hit	Cufflinks	FPKM	0.6	0.3	0.4667
TopHat	Spliced	Single-Hit	Cufflinks	FPM	0.5667	0.2667	0.4
TopHat	Spliced	Single-Hit	Cufflinks	Median	0.5667	0.4333	0.5333
TopHat	Spliced	Single-Hit	Cufflinks	RLE	0.4667	0.3667	0.6333
TopHat	Spliced	Single-Hit	Cufflinks	TMM	0.5333	0.5	0.5667
TopHat	Spliced	Single-Hit	Cufflinks	Upper Quartile	0.4667	0.4	0.6
WHAM	Un-Spliced	Multi-Hit	Count-Based	FPKM	0.5667	0.3	-1
WHAM	Un-Spliced	Multi-Hit	Count-Based	FPM	0.6	0.2333	-1
WHAM	Un-Spliced	Multi-Hit	Count-Based	Median	0.5667	0.4667	-1
WHAM	Un-Spliced	Multi-Hit	Count-Based	RLE	0.5667	0.4	-1
WHAM	Un-Spliced	Multi-Hit	Count-Based	TMM	0.6667	0.4333	-1
WHAM	Un-Spliced	Multi-Hit	Count-Based	Upper Quartile	0.3667	0.4	-1
WHAM	Un-Spliced	Multi-Hit	Cufflinks	FPKM	0.5667	0.1333	-1
WHAM	Un-Spliced	Multi-Hit	Cufflinks	FPM	0.5333	0.2	-1
WHAM	Un-Spliced	Multi-Hit	Cufflinks	Median	0.5333	0.2667	-1
WHAM	Un-Spliced	Multi-Hit	Cufflinks	RLE	0.5333	0.4	-1
WHAM	Un-Spliced	Multi-Hit	Cufflinks	TMM	0.5667	0.4333	-1
WHAM	Un-Spliced	Multi-Hit	Cufflinks	Upper Quartile	0.6667	0.3333	-1
WHAM	Un-Spliced	Multi-Hit	RSEM	FPKM	0.6333	0.3667	-1
WHAM	Un-Spliced	Multi-Hit	RSEM	FPM	0.5667	0.2667	-1
WHAM	Un-Spliced	Multi-Hit	RSEM	Median	0.6667	0.4333	-1
WHAM	Un-Spliced	Multi-Hit	RSEM	RLE	0.5	0.1	-1
WHAM	Un-Spliced	Multi-Hit	RSEM	TMM	0.4667	0.3	-1
WHAM	Un-Spliced	Multi-Hit	RSEM	Upper Quartile	0.3667	0.3667	-1
WHAM	Un-Spliced	Single-Hit	Count-Based	FPKM	0.6333	0.2	-1
WHAM	Un-Spliced	Single-Hit	Count-Based	FPM	0.6667	0.2667	-1
WHAM	Un-Spliced	Single-Hit	Count-Based	Median	0.5333	0.3667	-1
WHAM	Un-Spliced	Single-Hit	Count-Based	RLE	0.5	0.2333	-1
WHAM	Un-Spliced	Single-Hit	Count-Based	TMM	0.7333	0.4333	-1
WHAM	Un-Spliced	Single-Hit	Count-Based	Upper Quartile	0.6	0.4333	-1
WHAM	Un-Spliced	Single-Hit	Cufflinks	FPKM	0.6333	0.7	-1
WHAM	Un-Spliced	Single-Hit	Cufflinks	FPM	0.6	0.7667	-1
WHAM	Un-Spliced	Single-Hit	Cufflinks	Median	0.7	0.6333	-1
WHAM	Un-Spliced	Single-Hit	Cufflinks	RLE	0.4667	0.4	-1
WHAM	Un-Spliced	Single-Hit	Cufflinks	TMM	0.4333	0.4667	-1
WHAM	Un-Spliced	Single-Hit	Cufflinks	Upper Quartile	0.4667	0.4	-1
WHAM	Un-Spliced	Single-Hit	RSEM	FPKM	0.7333	0.3667	-1
WHAM	Un-Spliced	Single-Hit	RSEM	FPM	0.7	0.1667	-1
WHAM	Un-Spliced	Single-Hit	RSEM	Median	0.6333	0.5	-1
WHAM	Un-Spliced	Single-Hit	RSEM	RLE	0.3	0.3333	-1
WHAM	Un-Spliced	Single-Hit	RSEM	TMM	0.5333	0.5333	-1
WHAM	Un-Spliced	Single-Hit	RSEM	Upper Quartile	0.2333	0.4	-1
