# Supplementary material for: Impact of RNA-seq data analysis algorithms on gene expression estimation and downstream prediction
Source: Sci Rep. 2020 Oct 21;10:17925. doi: 10.1038/s41598-020-74567-y (PMC7578822; doi:10.1038/s41598-020-74567-y)
Supplement: Supplementary file 6 — Supplementary Table 14 [file 41598_2020_74567_MOESM6_ESM.xlsx]

## Sheet: Title Info
Impact of RNA-seq Data Analysis Algorithms on Gene Expression Estimation and Downstream Prediction
Li Tong1,6, Po-Yen Wu2,6, John H. Phan1,6, Hamid R. Hassazadeh3, SEQC Consortium4, Weida Tong5,7 & May D. Wang1,7
1Department of Biomedical Engineering, Georgia Institute of Technology and Emory University, Atlanta, Georgia, USA
2School of Electrical and Computer Engineering, Georgia Institute of Technology, Atlanta, Georgia, USA
3School of Computational Science and Engineering, Georgia Institute of Technology, Atlanta, Georgia, USA
4A full list of authors and their affiliations appears at the end of the file
5National Center for Toxicological Research, US Food and Drug Administration, Jefferson, Arkansas, USA
6These authors contributed equally to this work
7These authors are co-corresponding senior authors
Correspondence should be addressed to M.D.W. (maywang@bme.gatech.edu)
Author List for SEQC Consortium
Wendell D. Jones8, Leming Shi5,9, Matthias Fischer10, Christopher E. Mason11,12, Sheng Li11,12, Joshua Xu5, Wei Shi13,14, Jian Wang15, Jean Thierry-Mieg16, Danielle Thierry-Mieg16, Falk Hertwig10, Frank Berthold10, Barbara Hero10, Yang Liao13,14, Gordon K. Smyth13,17, David Kreil18,19, Paweł P. Łabaj18, Dalila Megherbi20, Gary Schroth21, Hong Fang5
8Genomic Laboratories, Q2 Solutions - EA Genomics, Morrisville, North Carolina, USA
9School of Pharmacy and School of Life Sciences, Fudan University, Shanghai, China
10Department of Pediatric Oncology and Hematology and Center of Molecular Medicine Cologne, University of Cologne, Cologne, Germany
11Department of Physiology and Biophysics, Weill Cornell Medical College, New York, New York, USA
12The HRH Prince Alwaleed Bin Talal Bin Abdulaziz Alsaud Institute for Computational Biomedicine, Weill Cornell Medical College, New York, New York, USA
13Bioinformatics Division, The Walter and Eliza Hall Institute of Medical Research, Parkville, Victoria, Australia
14Department of Computing and Information Systems, The University of Melbourne, Parkville, Victoria, Australia
15Research Informatics, Lilly Corporate Center, Eli Lilly and Company, Indianapolis, Indiana, USA
16National Center for Biotechnology Information, National Library of Medicine, National Institutes of Health, Bethesda, Maryland, USA
17School of Mathematics and Statistics, The University of Melbourne, Parkville, Victoria, Australia
18Chair of Bioinformatics Research Group, Boku University Vienna, Vienna, Austria
19School of Life Sciences, University of Warwick, Coventry, UK
20CMINDS Research Center, Department of Electrical and Computer Engineering, University of Massachusetts, Lowell, Massachusetts, USA
21Illumina Inc., Hayward, California, USA

## Sheet: Sheet 1
Mapping Algorithms	Sample	Total Read Pairs (i.e., Total Fragments or Sequencing Depth)	Mapped Fragments (# Mapped Read Pairs + # Mapped Singletons)	Mapped Reads (# Mapped Read Pairs * 2 + Mapped Singletons)	Mapped Exonic Reads	Mapped Intronic Reads	Mapped Intergenic Reads		Overall Fragment Mapping Rate	Exonic Read Mapping Rate	Intronic Read Mapping Rate	Intergenic Read Mapping Rate
Bowtie2	SEQC_ILM_BGI_A_1_L01_ATCACG_AC0AYTACXX	5728703	4886822	9592880	9018462	465077	109341		0.853042	0.94012	0.0484815	0.0113981
Bowtie2	SEQC_ILM_BGI_A_1_L02_ATCACG_AC0AYTACXX	5571062	4754692	9340604	8779361	454466	106777		0.853462	0.939914	0.0486549	0.0114315
Bowtie2	SEQC_ILM_BGI_A_2_L01_ACAGTG_AC0AYTACXX	4720566	4078077	8014148	7543170	380264	90714		0.863896	0.941232	0.0474491	0.0113192
Bowtie2	SEQC_ILM_BGI_A_2_L02_ACAGTG_AC0AYTACXX	4650793	4019775	7906176	7441407	375987	88782		0.86432	0.941214	0.0475561	0.0112294
Bowtie2	SEQC_ILM_BGI_A_3_L01_GATCAG_AC0AYTACXX	5691880	5038345	9886287	9308689	466377	111221		0.885181	0.941576	0.0471741	0.01125
Bowtie2	SEQC_ILM_BGI_A_3_L02_GATCAG_AC0AYTACXX	5528629	4895119	9611646	9049580	453380	108686		0.885413	0.941522	0.0471699	0.0113077
Bowtie2	SEQC_ILM_BGI_A_4_L01_AGTCAA_AC0AYTACXX	6441800	5757793	11313268	10663846	522650	126772		0.893817	0.942596	0.046198	0.0112056
Bowtie2	SEQC_ILM_BGI_A_4_L02_AGTCAA_AC0AYTACXX	6642571	5942171	11683247	11014403	537379	131465		0.894559	0.942752	0.0459957	0.0112524
Bowtie2	SEQC_ILM_BGI_B_1_L01_CGATGT_AC0AYTACXX	6814407	5620895	11032658	10183598	647525	201535		0.824855	0.923041	0.0586917	0.0182671
Bowtie2	SEQC_ILM_BGI_B_1_L02_CGATGT_AC0AYTACXX	6967043	5749059	11294143	10422833	664479	206831		0.825179	0.922853	0.0588339	0.0183131
Bowtie2	SEQC_ILM_BGI_B_2_L01_GCCAAT_AC0AYTACXX	6651723	5468800	10741951	9892437	651404	198110		0.822163	0.920916	0.0606411	0.0184426
Bowtie2	SEQC_ILM_BGI_B_2_L02_GCCAAT_AC0AYTACXX	6894494	5670551	11146234	10265717	673677	206840		0.822475	0.921003	0.0604399	0.0185569
Bowtie2	SEQC_ILM_BGI_B_3_L01_TAGCTT_AC0AYTACXX	7065028	5888423	11552621	10665795	677785	209041		0.833461	0.923236	0.0586694	0.0180947
Bowtie2	SEQC_ILM_BGI_B_3_L02_TAGCTT_AC0AYTACXX	7264210	6058861	11895770	10982385	696973	216412		0.83407	0.923218	0.05859	0.0181923
Bowtie2	SEQC_ILM_BGI_B_4_L01_AGTTCC_AC0AYTACXX	5331349	4448924	8735289	8068747	508916	157626		0.834484	0.923695	0.0582598	0.0180447
Bowtie2	SEQC_ILM_BGI_B_4_L02_AGTTCC_AC0AYTACXX	5166673	4310982	8470180	7823683	493018	153479		0.834383	0.923674	0.0582063	0.0181199
Bowtie2	SEQC_ILM_BGI_C_1_L01_TTAGGC_AC0AYTACXX	5290897	4570973	8979600	8425482	440512	113606		0.863932	0.938291	0.049057	0.0126516
Bowtie2	SEQC_ILM_BGI_C_1_L02_TTAGGC_AC0AYTACXX	5606856	4846005	9527958	8938563	469492	119903		0.8643	0.93814	0.0492752	0.0125843
Bowtie2	SEQC_ILM_BGI_C_2_L01_CAGATC_AC0AYTACXX	6741121	5830188	11454485	10736730	571616	146139		0.864869	0.937339	0.0499032	0.0127582
Bowtie2	SEQC_ILM_BGI_C_2_L02_CAGATC_AC0AYTACXX	6941374	6007367	11811561	11071747	589494	150320		0.865443	0.937365	0.0499082	0.0127265
Bowtie2	SEQC_ILM_BGI_C_3_L01_GGCTAC_AC0AYTACXX	5635458	4975760	9776738	9177539	477443	121756		0.882938	0.938712	0.0488346	0.0124536
Bowtie2	SEQC_ILM_BGI_C_3_L02_GGCTAC_AC0AYTACXX	5929834	5239286	10301596	9668888	503964	128744		0.883547	0.938582	0.048921	0.0124975
Bowtie2	SEQC_ILM_BGI_C_4_L01_ATGTCA_AC0AYTACXX	5586602	4874047	9567779	8977145	468274	122360		0.872453	0.938268	0.0489428	0.0127888
Bowtie2	SEQC_ILM_BGI_C_4_L02_ATGTCA_AC0AYTACXX	5718347	4993301	9808726	9201231	483265	124230		0.873207	0.938066	0.0492689	0.0126653
Bowtie2	SEQC_ILM_BGI_D_1_L01_TGACCA_AC0AYTACXX	5970254	5004614	9822553	9135457	533066	154030		0.838258	0.930049	0.0542696	0.0156813
Bowtie2	SEQC_ILM_BGI_D_1_L02_TGACCA_AC0AYTACXX	6142425	5150022	10117472	9407917	548741	160814		0.838435	0.929868	0.054237	0.0158947
Bowtie2	SEQC_ILM_BGI_D_2_L01_ACTTGA_AC0AYTACXX	6139726	5145511	10100014	9379947	559336	160731		0.838069	0.928706	0.0553797	0.0159139
Bowtie2	SEQC_ILM_BGI_D_2_L02_ACTTGA_AC0AYTACXX	6329856	5308287	10428575	9682721	578214	167640		0.838611	0.92848	0.0554452	0.0160751
Bowtie2	SEQC_ILM_BGI_D_3_L01_CTTGTA_AC0AYTACXX	5874730	5001638	9809381	9130334	525225	153822		0.851382	0.930776	0.0535431	0.0156811
Bowtie2	SEQC_ILM_BGI_D_3_L02_CTTGTA_AC0AYTACXX	5831255	4965835	9746102	9072045	521050	153007		0.851589	0.930838	0.0534624	0.0156993
Bowtie2	SEQC_ILM_BGI_D_4_L01_CCGTCC_AC0AYTACXX	4735936	4042385	7938607	7381078	430804	126725		0.853556	0.92977	0.054267	0.0159631
Bowtie2	SEQC_ILM_BGI_D_4_L02_CCGTCC_AC0AYTACXX	4614533	3938643	7739469	7195479	420642	123348		0.85353	0.929712	0.0543502	0.0159375
Bowtie2	SEQC_ILM_MAY_A_1_L01_ATCACG_AD0E8UACXX	4183046	3622204	7161599	6709250	366434	85915		0.865925	0.936837	0.0511665	0.0119966
Bowtie2	SEQC_ILM_MAY_A_1_L02_ATCACG_AD0E8UACXX	4089629	3536131	6991751	6551520	356272	83959		0.864658	0.937036	0.050956	0.0120083
Bowtie2	SEQC_ILM_MAY_A_2_L01_ACAGTG_AD0E8UACXX	7870867	6884643	13626814	12773904	688511	164399		0.874699	0.937409	0.0505262	0.0120644
Bowtie2	SEQC_ILM_MAY_A_2_L02_ACAGTG_AD0E8UACXX	7708274	6738241	13337362	12501737	674049	161576		0.874157	0.937347	0.0505384	0.0121145
Bowtie2	SEQC_ILM_MAY_A_3_L01_GATCAG_AD0E8UACXX	6032136	5160025	10209734	9519215	562255	128264		0.855423	0.932367	0.0550705	0.0125629
Bowtie2	SEQC_ILM_MAY_A_3_L02_GATCAG_AD0E8UACXX	5887174	5031707	9955481	9281756	548899	124826		0.85469	0.932326	0.0551354	0.0125384
Bowtie2	SEQC_ILM_MAY_A_4_L01_AGTCAA_AD0E8UACXX	14078515	12347369	24461930	22914249	1250817	296864		0.877036	0.936731	0.0511332	0.0121358
Bowtie2	SEQC_ILM_MAY_A_4_L02_AGTCAA_AD0E8UACXX	13714231	12028045	23829684	22320606	1220970	288108		0.877048	0.936672	0.0512374	0.0120903
Bowtie2	SEQC_ILM_MAY_B_1_L01_CGATGT_AD0E8UACXX	7972166	6603724	13070306	11984448	831472	254386		0.828348	0.916922	0.0636153	0.0194629
Bowtie2	SEQC_ILM_MAY_B_1_L02_CGATGT_AD0E8UACXX	7790448	6451806	12769856	11703702	815201	250953		0.828169	0.91651	0.0638379	0.019652
Bowtie2	SEQC_ILM_MAY_B_2_L01_GCCAAT_AD0E8UACXX	7263659	5972921	11819056	10826597	759661	232798		0.822302	0.916029	0.0642743	0.0196968
Bowtie2	SEQC_ILM_MAY_B_2_L02_GCCAAT_AD0E8UACXX	7069919	5812364	11501647	10536674	738478	226495		0.822126	0.916101	0.0642063	0.0196924
Bowtie2	SEQC_ILM_MAY_B_3_L01_TAGCTT_AD0E8UACXX	8160182	6730211	13316466	12178123	873567	264776		0.824762	0.914516	0.0656005	0.0198834
Bowtie2	SEQC_ILM_MAY_B_3_L02_TAGCTT_AD0E8UACXX	7960714	6564566	12989250	11879716	850357	259177		0.82462	0.914581	0.0654662	0.0199532
Bowtie2	SEQC_ILM_MAY_B_4_L01_AGTTCC_AD0E8UACXX	7827302	6403319	12674652	11589113	833485	252054		0.818075	0.914354	0.06576	0.0198865
Bowtie2	SEQC_ILM_MAY_B_4_L02_AGTTCC_AD0E8UACXX	7673056	6274973	12421724	11357292	818176	246256		0.817793	0.914309	0.0658665	0.0198246
Bowtie2	SEQC_ILM_MAY_C_1_L01_TTAGGC_AD0E8UACXX	5340101	4657080	9225870	8596266	502387	127217		0.872096	0.931757	0.0544542	0.0137892
Bowtie2	SEQC_ILM_MAY_C_1_L02_TTAGGC_AD0E8UACXX	5195500	4530735	8976138	8364638	488493	123007		0.87205	0.931875	0.0544213	0.0137038
Bowtie2	SEQC_ILM_MAY_C_2_L01_CAGATC_AD0E8UACXX	6609076	5682142	11247306	10485824	606112	155370		0.859748	0.932296	0.0538895	0.013814
Bowtie2	SEQC_ILM_MAY_C_2_L02_CAGATC_AD0E8UACXX	6440593	5535002	10956990	10216399	590757	149834		0.859393	0.932409	0.053916	0.0136747
Bowtie2	SEQC_ILM_MAY_C_3_L01_GGCTAC_AD0E8UACXX	5800249	5090468	10085535	9387231	558938	139366		0.877629	0.930762	0.0554198	0.0138184
Bowtie2	SEQC_ILM_MAY_C_3_L02_GGCTAC_AD0E8UACXX	5632391	4941691	9791216	9114650	540083	136483		0.87737	0.930901	0.05516	0.0139393
Bowtie2	SEQC_ILM_MAY_C_4_L01_ATGTCA_AD0E8UACXX	10191886	8766948	17353036	16165403	951504	236129		0.860189	0.931561	0.0548321	0.0136074
Bowtie2	SEQC_ILM_MAY_C_4_L02_ATGTCA_AD0E8UACXX	9939512	8547931	16920900	15764697	925563	230640		0.859995	0.93167	0.0546994	0.0136305
Bowtie2	SEQC_ILM_MAY_D_1_L01_TGACCA_AD0E8UACXX	6705262	5531435	10938687	10099085	651530	188072		0.824939	0.923245	0.059562	0.0171933
Bowtie2	SEQC_ILM_MAY_D_1_L02_TGACCA_AD0E8UACXX	6538265	5388291	10656532	9838292	634915	183325		0.824116	0.923217	0.0595799	0.0172031
Bowtie2	SEQC_ILM_MAY_D_2_L01_ACTTGA_AD0E8UACXX	5591417	4677836	9255264	8518962	576290	160012		0.83661	0.920445	0.0622662	0.0172888
Bowtie2	SEQC_ILM_MAY_D_2_L02_ACTTGA_AD0E8UACXX	5444919	4551490	9005850	8288923	560372	156555		0.835915	0.920393	0.0622231	0.0173837
Bowtie2	SEQC_ILM_MAY_D_3_L01_CTTGTA_AD0E8UACXX	7918220	6662907	13181883	12137452	812238	232193		0.841465	0.920768	0.0616178	0.0176146
Bowtie2	SEQC_ILM_MAY_D_3_L02_CTTGTA_AD0E8UACXX	7757043	6526055	12912205	11887237	797017	227951		0.841307	0.92062	0.0617259	0.0176539
Bowtie2	SEQC_ILM_MAY_D_4_L01_CCGTCC_AD0E8UACXX	7807805	6532955	12931668	11968922	749371	213375		0.836721	0.925551	0.0579485	0.0165002
Bowtie2	SEQC_ILM_MAY_D_4_L02_CCGTCC_AD0E8UACXX	7610197	6367332	12604688	11667717	729217	207754		0.836684	0.925665	0.0578528	0.0164823
Bowtie2 Multihit	SEQC_ILM_BGI_A_1_L01_ATCACG_AC0AYTACXX	5728703	4889069	58560214	56595791	1246945	717478		0.853434	0.966455	0.0212934	0.012252
Bowtie2 Multihit	SEQC_ILM_BGI_A_1_L02_ATCACG_AC0AYTACXX	5571062	4756925	56964891	55049198	1211183	704510		0.853863	0.966371	0.0212619	0.0123674
Bowtie2 Multihit	SEQC_ILM_BGI_A_2_L01_ACAGTG_AC0AYTACXX	4720566	4079807	48843477	47275215	997542	570720		0.864262	0.967892	0.0204232	0.0116847
Bowtie2 Multihit	SEQC_ILM_BGI_A_2_L02_ACAGTG_AC0AYTACXX	4650793	4021508	48280784	46744393	977989	558402		0.864693	0.968178	0.0202563	0.0115657
Bowtie2 Multihit	SEQC_ILM_BGI_A_3_L01_GATCAG_AC0AYTACXX	5691880	5040229	59236942	57326375	1212023	698544		0.885512	0.967747	0.0204606	0.0117924
Bowtie2 Multihit	SEQC_ILM_BGI_A_3_L02_GATCAG_AC0AYTACXX	5528629	4896872	57568869	55711952	1178603	678314		0.88573	0.967744	0.0204729	0.0117827
Bowtie2 Multihit	SEQC_ILM_BGI_A_4_L01_AGTCAA_AC0AYTACXX	6441800	5759954	67741610	65582310	1369530	789770		0.894153	0.968124	0.020217	0.0116586
Bowtie2 Multihit	SEQC_ILM_BGI_A_4_L02_AGTCAA_AC0AYTACXX	6642571	5944424	69887399	67669214	1404878	813307		0.894898	0.968261	0.020102	0.0116374
Bowtie2 Multihit	SEQC_ILM_BGI_B_1_L01_CGATGT_AC0AYTACXX	6814407	5625562	54693839	52300173	1540203	853463		0.825539	0.956235	0.0281604	0.0156044
Bowtie2 Multihit	SEQC_ILM_BGI_B_1_L02_CGATGT_AC0AYTACXX	6967043	5754093	56012578	53562911	1563181	886486		0.825902	0.956266	0.0279077	0.0158266
Bowtie2 Multihit	SEQC_ILM_BGI_B_2_L01_GCCAAT_AC0AYTACXX	6651723	5473435	53256929	50910797	1503420	842712		0.82286	0.955947	0.0282296	0.0158235
Bowtie2 Multihit	SEQC_ILM_BGI_B_2_L02_GCCAAT_AC0AYTACXX	6894494	5675248	55197684	52789406	1543696	864582		0.823157	0.95637	0.0279667	0.0156634
Bowtie2 Multihit	SEQC_ILM_BGI_B_3_L01_TAGCTT_AC0AYTACXX	7065028	5892395	56437049	54046634	1542913	847502		0.834023	0.957645	0.0273387	0.0150168
Bowtie2 Multihit	SEQC_ILM_BGI_B_3_L02_TAGCTT_AC0AYTACXX	7264210	6063044	58101178	55632091	1590907	878180		0.834646	0.957504	0.0273817	0.0151147
Bowtie2 Multihit	SEQC_ILM_BGI_B_4_L01_AGTTCC_AC0AYTACXX	5331349	4451926	42778405	40985200	1154369	638836		0.835047	0.958082	0.0269849	0.0149336
Bowtie2 Multihit	SEQC_ILM_BGI_B_4_L02_AGTTCC_AC0AYTACXX	5166673	4313912	41489173	39768397	1111040	609736		0.83495	0.958525	0.026779	0.0146963
Bowtie2 Multihit	SEQC_ILM_BGI_C_1_L01_TTAGGC_AC0AYTACXX	5290897	4573310	52703169	50877364	1161175	664630		0.864373	0.965357	0.0220324	0.0126108
Bowtie2 Multihit	SEQC_ILM_BGI_C_1_L02_TTAGGC_AC0AYTACXX	5606856	4848509	55859832	53951451	1210400	697981		0.864746	0.965836	0.0216685	0.0124952
Bowtie2 Multihit	SEQC_ILM_BGI_C_2_L01_CAGATC_AC0AYTACXX	6741121	5833111	66911689	64624106	1460188	827395		0.865303	0.965812	0.0218226	0.0123655
Bowtie2 Multihit	SEQC_ILM_BGI_C_2_L02_CAGATC_AC0AYTACXX	6941374	6010234	68947746	66579155	1498405	870186		0.865857	0.965647	0.0217325	0.0126209
Bowtie2 Multihit	SEQC_ILM_BGI_C_3_L01_GGCTAC_AC0AYTACXX	5635458	4978074	56309137	54462151	1181909	665077		0.883349	0.967199	0.0209896	0.0118112
Bowtie2 Multihit	SEQC_ILM_BGI_C_3_L02_GGCTAC_AC0AYTACXX	5929834	5241573	59344319	57396689	1244701	702929		0.883933	0.967181	0.0209742	0.0118449
Bowtie2 Multihit	SEQC_ILM_BGI_C_4_L01_ATGTCA_AC0AYTACXX	5586602	4876251	54804567	52833605	1247748	723214		0.872847	0.964037	0.0227672	0.0131962
Bowtie2 Multihit	SEQC_ILM_BGI_C_4_L02_ATGTCA_AC0AYTACXX	5718347	4995614	56130351	54125234	1275881	729236		0.873612	0.964277	0.0227307	0.0129918
Bowtie2 Multihit	SEQC_ILM_BGI_D_1_L01_TGACCA_AC0AYTACXX	5970254	5008118	52456596	50403248	1316689	736659		0.838845	0.960856	0.0251005	0.0140432
Bowtie2 Multihit	SEQC_ILM_BGI_D_1_L02_TGACCA_AC0AYTACXX	6142425	5153635	54048514	51958850	1339100	750564		0.839023	0.961337	0.0247759	0.0138869
Bowtie2 Multihit	SEQC_ILM_BGI_D_2_L01_ACTTGA_AC0AYTACXX	6139726	5148886	53369031	51284883	1337532	746616		0.838618	0.960948	0.025062	0.0139897
Bowtie2 Multihit	SEQC_ILM_BGI_D_2_L02_ACTTGA_AC0AYTACXX	6329856	5311831	55173908	53032757	1378021	763130		0.839171	0.961193	0.024976	0.0138314
Bowtie2 Multihit	SEQC_ILM_BGI_D_3_L01_CTTGTA_AC0AYTACXX	5874730	5004671	51444377	49441408	1289311	713658		0.851898	0.961065	0.0250622	0.0138724
Bowtie2 Multihit	SEQC_ILM_BGI_D_3_L02_CTTGTA_AC0AYTACXX	5831255	4968849	51104478	49123800	1268556	712122		0.852106	0.961243	0.0248228	0.0139346
Bowtie2 Multihit	SEQC_ILM_BGI_D_4_L01_CCGTCC_AC0AYTACXX	4735936	4044703	41508092	39944756	1007012	556324		0.854045	0.962337	0.0242606	0.0134028
Bowtie2 Multihit	SEQC_ILM_BGI_D_4_L02_CCGTCC_AC0AYTACXX	4614533	3940880	40412878	38897170	967223	548485		0.854015	0.962494	0.0239335	0.013572
Bowtie2 Multihit	SEQC_ILM_MAY_A_1_L01_ATCACG_AD0E8UACXX	4183046	3623006	43723862	42297205	915336	511321		0.866117	0.967371	0.0209345	0.0116943
Bowtie2 Multihit	SEQC_ILM_MAY_A_1_L02_ATCACG_AD0E8UACXX	4089629	3536884	42665405	41249614	907608	508183		0.864842	0.966816	0.0212727	0.0119109
Bowtie2 Multihit	SEQC_ILM_MAY_A_2_L01_ACAGTG_AD0E8UACXX	7870867	6885981	83234349	80638716	1663677	931956		0.874869	0.968815	0.0199879	0.0111968
Bowtie2 Multihit	SEQC_ILM_MAY_A_2_L02_ACAGTG_AD0E8UACXX	7708274	6739570	81533225	78954475	1654505	924245		0.874329	0.968372	0.0202924	0.0113358
Bowtie2 Multihit	SEQC_ILM_MAY_A_3_L01_GATCAG_AD0E8UACXX	6032136	5161175	61623451	59485419	1379108	758924		0.855613	0.965305	0.0223796	0.0123155
Bowtie2 Multihit	SEQC_ILM_MAY_A_3_L02_GATCAG_AD0E8UACXX	5887174	5032730	60127074	58065816	1332566	728692		0.854863	0.965718	0.0221625	0.0121192
Bowtie2 Multihit	SEQC_ILM_MAY_A_4_L01_AGTCAA_AD0E8UACXX	14078515	12349942	150103586	145349021	3049035	1705530		0.877219	0.968325	0.0203129	0.0113624
Bowtie2 Multihit	SEQC_ILM_MAY_A_4_L02_AGTCAA_AD0E8UACXX	13714231	12030536	146285537	141646963	2987800	1650774		0.87723	0.968291	0.0204244	0.0112846
Bowtie2 Multihit	SEQC_ILM_MAY_B_1_L01_CGATGT_AD0E8UACXX	7972166	6606368	65040254	62230084	1826592	983578		0.828679	0.956793	0.028084	0.0151226
Bowtie2 Multihit	SEQC_ILM_MAY_B_1_L02_CGATGT_AD0E8UACXX	7790448	6454341	63447367	60701207	1770846	975314		0.828494	0.956718	0.0279105	0.015372
Bowtie2 Multihit	SEQC_ILM_MAY_B_2_L01_GCCAAT_AD0E8UACXX	7263659	5975261	58505920	55949122	1646074	910724		0.822624	0.956298	0.0281352	0.0155664
Bowtie2 Multihit	SEQC_ILM_MAY_B_2_L02_GCCAAT_AD0E8UACXX	7069919	5814648	57022661	54489469	1625721	907471		0.822449	0.955576	0.0285101	0.0159142
Bowtie2 Multihit	SEQC_ILM_MAY_B_3_L01_TAGCTT_AD0E8UACXX	8160182	6732849	65400483	62435787	1908817	1055879		0.825086	0.954669	0.0291866	0.0161448
Bowtie2 Multihit	SEQC_ILM_MAY_B_3_L02_TAGCTT_AD0E8UACXX	7960714	6567121	63811993	60899102	1877806	1035085		0.824941	0.954352	0.0294272	0.0162209
Bowtie2 Multihit	SEQC_ILM_MAY_B_4_L01_AGTTCC_AD0E8UACXX	7827302	6405809	62822715	59933445	1857083	1032187		0.818393	0.954009	0.0295607	0.0164302
Bowtie2 Multihit	SEQC_ILM_MAY_B_4_L02_AGTTCC_AD0E8UACXX	7673056	6277514	61466504	58628099	1827476	1010929		0.818124	0.953822	0.0297313	0.0164468
Bowtie2 Multihit	SEQC_ILM_MAY_C_1_L01_TTAGGC_AD0E8UACXX	5340101	4658219	54128264	52338212	1148604	641448		0.872309	0.966929	0.02122	0.0118505
Bowtie2 Multihit	SEQC_ILM_MAY_C_1_L02_TTAGGC_AD0E8UACXX	5195500	4531772	52725820	50965858	1128941	631021		0.872249	0.96662	0.0214115	0.011968
Bowtie2 Multihit	SEQC_ILM_MAY_C_2_L01_CAGATC_AD0E8UACXX	6609076	5683721	66042219	63719842	1481076	841301		0.859987	0.964835	0.0224262	0.0127388
Bowtie2 Multihit	SEQC_ILM_MAY_C_2_L02_CAGATC_AD0E8UACXX	6440593	5536398	64410839	62167298	1430621	812920		0.85961	0.965168	0.0222109	0.0126209
Bowtie2 Multihit	SEQC_ILM_MAY_C_3_L01_GGCTAC_AD0E8UACXX	5800249	5091619	58332018	56345155	1285004	701859		0.877828	0.965939	0.0220291	0.0120321
Bowtie2 Multihit	SEQC_ILM_MAY_C_3_L02_GGCTAC_AD0E8UACXX	5632391	4942778	56558751	54646355	1230348	682048		0.877563	0.966187	0.0217535	0.0120591
Bowtie2 Multihit	SEQC_ILM_MAY_C_4_L01_ATGTCA_AD0E8UACXX	10191886	8769213	101436130	97762122	2365110	1308898		0.860411	0.96378	0.0233162	0.0129037
Bowtie2 Multihit	SEQC_ILM_MAY_C_4_L02_ATGTCA_AD0E8UACXX	9939512	8550116	98996292	95419944	2298220	1278128		0.860215	0.963874	0.0232152	0.0129109
Bowtie2 Multihit	SEQC_ILM_MAY_D_1_L01_TGACCA_AD0E8UACXX	6705262	5533323	58085950	55756073	1500133	829744		0.825221	0.959889	0.0258261	0.0142848
Bowtie2 Multihit	SEQC_ILM_MAY_D_1_L02_TGACCA_AD0E8UACXX	6538265	5390199	56607157	54339075	1453662	814420		0.824408	0.959933	0.0256798	0.0143872
Bowtie2 Multihit	SEQC_ILM_MAY_D_2_L01_ACTTGA_AD0E8UACXX	5591417	4679559	49179923	47199604	1290015	690304		0.836918	0.959733	0.0262305	0.0140363
Bowtie2 Multihit	SEQC_ILM_MAY_D_2_L02_ACTTGA_AD0E8UACXX	5444919	4553063	47838254	45889558	1265967	682729		0.836204	0.959265	0.0264635	0.0142716
Bowtie2 Multihit	SEQC_ILM_MAY_D_3_L01_CTTGTA_AD0E8UACXX	7918220	6665159	69298508	66405808	1856752	1035948		0.84175	0.958257	0.0267935	0.0149491
Bowtie2 Multihit	SEQC_ILM_MAY_D_3_L02_CTTGTA_AD0E8UACXX	7757043	6528264	67860851	65035787	1816214	1008850		0.841592	0.95837	0.0267638	0.0148665
Bowtie2 Multihit	SEQC_ILM_MAY_D_4_L01_CCGTCC_AD0E8UACXX	7807805	6535051	68315032	65546699	1786892	981441		0.83699	0.959477	0.0261566	0.0143664
Bowtie2 Multihit	SEQC_ILM_MAY_D_4_L02_CCGTCC_AD0E8UACXX	7610197	6369344	66610798	63934638	1729540	946620		0.836949	0.959824	0.0259649	0.0142112
BWA	SEQC_ILM_BGI_A_1_L01_ATCACG_AC0AYTACXX	5728703	4769115	9424463	8843403	471292	109768		0.832495	0.938346	0.0500073	0.0116471
BWA	SEQC_ILM_BGI_A_1_L02_ATCACG_AC0AYTACXX	5571062	4641993	9176745	8609276	460724	106745		0.833233	0.938162	0.0502056	0.0116321
BWA	SEQC_ILM_BGI_A_2_L01_ACAGTG_AC0AYTACXX	4720566	3989513	7896572	7418326	386875	91371		0.845134	0.939436	0.0489928	0.011571
BWA	SEQC_ILM_BGI_A_2_L02_ACAGTG_AC0AYTACXX	4650793	3933874	7789194	7317013	382389	89792		0.84585	0.93938	0.0490922	0.0115278
BWA	SEQC_ILM_BGI_A_3_L01_GATCAG_AC0AYTACXX	5691880	4939535	9782992	9193879	476075	113038		0.867821	0.939782	0.0486635	0.0115545
BWA	SEQC_ILM_BGI_A_3_L02_GATCAG_AC0AYTACXX	5528629	4800353	9510350	8937148	462926	110276		0.868272	0.939729	0.048676	0.0115954
BWA	SEQC_ILM_BGI_A_4_L01_AGTCAA_AC0AYTACXX	6441800	5651798	11202885	10540673	533631	128581		0.877363	0.940889	0.0476334	0.0114775
BWA	SEQC_ILM_BGI_A_4_L02_AGTCAA_AC0AYTACXX	6642571	5834240	11568527	10885904	549143	133480		0.878311	0.940993	0.0474687	0.0115382
BWA	SEQC_ILM_BGI_B_1_L01_CGATGT_AC0AYTACXX	6814407	5486821	10850204	9998129	653511	198564		0.80518	0.921469	0.0602303	0.0183005
BWA	SEQC_ILM_BGI_B_1_L02_CGATGT_AC0AYTACXX	6967043	5614111	11106311	10232348	670159	203804		0.80581	0.921309	0.0603404	0.0183503
BWA	SEQC_ILM_BGI_B_2_L01_GCCAAT_AC0AYTACXX	6651723	5344110	10574784	9721544	657347	195893		0.803417	0.919314	0.0621617	0.0185245
BWA	SEQC_ILM_BGI_B_2_L02_GCCAAT_AC0AYTACXX	6894494	5542432	10972405	10087921	680326	204158		0.803892	0.91939	0.0620034	0.0186065
BWA	SEQC_ILM_BGI_B_3_L01_TAGCTT_AC0AYTACXX	7065028	5776912	11454598	10557696	687855	209047		0.817677	0.921699	0.0600506	0.0182501
BWA	SEQC_ILM_BGI_B_3_L02_TAGCTT_AC0AYTACXX	7264210	5945600	11793395	10869516	707513	216366		0.818479	0.921661	0.0599923	0.0183464
BWA	SEQC_ILM_BGI_B_4_L01_AGTTCC_AC0AYTACXX	5331349	4370240	8669045	7993921	517315	157809		0.819725	0.922122	0.0596738	0.0182037
BWA	SEQC_ILM_BGI_B_4_L02_AGTTCC_AC0AYTACXX	5166673	4235635	8405277	7750393	501236	153648		0.819799	0.922087	0.0596335	0.0182799
BWA	SEQC_ILM_BGI_C_1_L01_TTAGGC_AC0AYTACXX	5290897	4465998	8835714	8275245	446927	113542		0.844091	0.936568	0.0505819	0.0128503
BWA	SEQC_ILM_BGI_C_1_L02_TTAGGC_AC0AYTACXX	5606856	4736102	9374544	8778151	476189	120204		0.844698	0.936382	0.050796	0.0128224
BWA	SEQC_ILM_BGI_C_2_L01_CAGATC_AC0AYTACXX	6741121	5700825	11283679	10557670	579793	146216		0.845679	0.935658	0.0513833	0.0129582
BWA	SEQC_ILM_BGI_C_2_L02_CAGATC_AC0AYTACXX	6941374	5876862	11636120	10887229	598592	150299		0.846642	0.935641	0.0514426	0.0129166
BWA	SEQC_ILM_BGI_C_3_L01_GGCTAC_AC0AYTACXX	5635458	4884947	9685455	9075293	486754	123408		0.866823	0.937002	0.0502562	0.0127416
BWA	SEQC_ILM_BGI_C_3_L02_GGCTAC_AC0AYTACXX	5929834	5144438	10203622	9558593	514157	130872		0.867552	0.936784	0.0503897	0.012826
BWA	SEQC_ILM_BGI_C_4_L01_ATGTCA_AC0AYTACXX	5586602	4774665	9458009	8858361	476699	122949		0.854664	0.936599	0.0504016	0.0129995
BWA	SEQC_ILM_BGI_C_4_L02_ATGTCA_AC0AYTACXX	5718347	4892745	9694404	9077632	491828	124944		0.855622	0.936379	0.0507332	0.0128883
BWA	SEQC_ILM_BGI_D_1_L01_TGACCA_AC0AYTACXX	5970254	4891965	9678776	8986140	539476	153160		0.81939	0.928438	0.055738	0.0158243
BWA	SEQC_ILM_BGI_D_1_L02_TGACCA_AC0AYTACXX	6142425	5035347	9966954	9251330	555839	159785		0.819765	0.9282	0.0557682	0.0160315
BWA	SEQC_ILM_BGI_D_2_L01_ACTTGA_AC0AYTACXX	6139726	5030973	9955919	9229169	566533	160217		0.819413	0.927003	0.0569041	0.0160926
BWA	SEQC_ILM_BGI_D_2_L02_ACTTGA_AC0AYTACXX	6329856	5192133	10278534	9526088	585246	167200		0.820261	0.926794	0.0569387	0.0162669
BWA	SEQC_ILM_BGI_D_3_L01_CTTGTA_AC0AYTACXX	5874730	4906457	9725412	9036528	534302	154582		0.83518	0.929167	0.0549388	0.0158946
BWA	SEQC_ILM_BGI_D_3_L02_CTTGTA_AC0AYTACXX	5831255	4872298	9661244	8977426	530011	153807		0.835549	0.929221	0.0548595	0.01592
BWA	SEQC_ILM_BGI_D_4_L01_CCGTCC_AC0AYTACXX	4735936	3968241	7868826	7303104	438524	127198		0.8379	0.928106	0.0557293	0.0161648
BWA	SEQC_ILM_BGI_D_4_L02_CCGTCC_AC0AYTACXX	4614533	3866693	7670048	7118171	428209	123668		0.837938	0.928048	0.0558287	0.0161235
BWA	SEQC_ILM_MAY_A_1_L01_ATCACG_AD0E8UACXX	4183046	3518173	6962198	6503376	371860	86962		0.841055	0.934098	0.0534113	0.0124906
BWA	SEQC_ILM_MAY_A_1_L02_ATCACG_AD0E8UACXX	4089629	3437153	6801821	6355114	361648	85059		0.840456	0.934325	0.0531693	0.0125053
BWA	SEQC_ILM_MAY_A_2_L01_ACAGTG_AD0E8UACXX	7870867	6707393	13293225	12424729	701099	167397		0.85218	0.934666	0.0527411	0.0125927
BWA	SEQC_ILM_MAY_A_2_L02_ACAGTG_AD0E8UACXX	7708274	6569545	13020718	12169923	686319	164476		0.852272	0.934658	0.0527098	0.0126319
BWA	SEQC_ILM_MAY_A_3_L01_GATCAG_AD0E8UACXX	6032136	5015810	9933655	9233144	570501	130010		0.831515	0.929481	0.0574311	0.0130878
BWA	SEQC_ILM_MAY_A_3_L02_GATCAG_AD0E8UACXX	5887174	4894677	9694014	9009929	557455	126630		0.831414	0.929432	0.0575051	0.0130627
BWA	SEQC_ILM_MAY_A_4_L01_AGTCAA_AD0E8UACXX	14078515	12015489	23826298	22252171	1272380	301747		0.853463	0.933933	0.0534023	0.0126645
BWA	SEQC_ILM_MAY_A_4_L02_AGTCAA_AD0E8UACXX	13714231	11714121	23230898	21695249	1241915	293734		0.854158	0.933896	0.0534596	0.0126441
BWA	SEQC_ILM_MAY_B_1_L01_CGATGT_AD0E8UACXX	7972166	6440374	12772484	11683875	836308	252301		0.807857	0.914769	0.0654773	0.0197535
BWA	SEQC_ILM_MAY_B_1_L02_CGATGT_AD0E8UACXX	7790448	6296992	12488970	11419784	820297	248889		0.808297	0.91439	0.0656817	0.0199287
BWA	SEQC_ILM_MAY_B_2_L01_GCCAAT_AD0E8UACXX	7263659	5811035	11518742	10526215	762635	229892		0.800015	0.913834	0.0662082	0.0199581
BWA	SEQC_ILM_MAY_B_2_L02_GCCAAT_AD0E8UACXX	7069919	5659987	11220281	10254041	742322	223918		0.800573	0.913885	0.0661589	0.0199565
BWA	SEQC_ILM_MAY_B_3_L01_TAGCTT_AD0E8UACXX	8160182	6552007	12992744	11853762	876893	262089		0.802924	0.912337	0.067491	0.020172
BWA	SEQC_ILM_MAY_B_3_L02_TAGCTT_AD0E8UACXX	7960714	6396157	12685191	11574394	854181	256616		0.803465	0.912434	0.0673369	0.0202296
BWA	SEQC_ILM_MAY_B_4_L01_AGTTCC_AD0E8UACXX	7827302	6231749	12359056	11275050	835697	248309		0.796155	0.912291	0.0676182	0.0200913
BWA	SEQC_ILM_MAY_B_4_L02_AGTTCC_AD0E8UACXX	7673056	6110200	12119246	11056401	820418	242427		0.796319	0.912301	0.0676955	0.0200035
BWA	SEQC_ILM_MAY_C_1_L01_TTAGGC_AD0E8UACXX	5340101	4530427	8977275	8339136	509717	128422		0.848379	0.928916	0.0567786	0.0143052
BWA	SEQC_ILM_MAY_C_1_L02_TTAGGC_AD0E8UACXX	5195500	4410890	8741658	8122101	495491	124066		0.848983	0.929126	0.0566816	0.0141925
BWA	SEQC_ILM_MAY_C_2_L01_CAGATC_AD0E8UACXX	6609076	5513921	10920724	10152448	612845	155431		0.834295	0.92965	0.0561176	0.0142327
BWA	SEQC_ILM_MAY_C_2_L02_CAGATC_AD0E8UACXX	6440593	5376058	10648845	9902118	597065	149662		0.834715	0.929877	0.0560685	0.0140543
BWA	SEQC_ILM_MAY_C_3_L01_GGCTAC_AD0E8UACXX	5800249	4964246	9847100	9138931	567054	141115		0.855868	0.928083	0.0575859	0.0143306
BWA	SEQC_ILM_MAY_C_3_L02_GGCTAC_AD0E8UACXX	5632391	4822507	9566250	8880167	548174	137909		0.85621	0.928281	0.0573029	0.0144162
BWA	SEQC_ILM_MAY_C_4_L01_ATGTCA_AD0E8UACXX	10191886	8508315	16860587	15662452	961912	236223		0.834813	0.928939	0.0570509	0.0140104
BWA	SEQC_ILM_MAY_C_4_L02_ATGTCA_AD0E8UACXX	9939512	8302356	16454711	15287999	935513	231199		0.835288	0.929096	0.0568538	0.0140506
BWA	SEQC_ILM_MAY_D_1_L01_TGACCA_AD0E8UACXX	6705262	5374644	10645862	9803045	655610	187207		0.801556	0.920831	0.0615836	0.017585
BWA	SEQC_ILM_MAY_D_1_L02_TGACCA_AD0E8UACXX	6538265	5239978	10380370	9558622	639539	182209		0.801432	0.920836	0.0616104	0.0175532
BWA	SEQC_ILM_MAY_D_2_L01_ACTTGA_AD0E8UACXX	5591417	4546662	9007188	8267835	580695	158658		0.81315	0.917915	0.0644702	0.0176146
BWA	SEQC_ILM_MAY_D_2_L02_ACTTGA_AD0E8UACXX	5444919	4427858	8772719	8052632	564443	155644		0.813209	0.917917	0.0643407	0.0177418
BWA	SEQC_ILM_MAY_D_3_L01_CTTGTA_AD0E8UACXX	7918220	6485426	12856660	11807911	817528	231221		0.819051	0.918428	0.0635879	0.0179845
BWA	SEQC_ILM_MAY_D_3_L02_CTTGTA_AD0E8UACXX	7757043	6357237	12603874	11574228	803056	226590		0.819544	0.918307	0.063715	0.0179778
BWA	SEQC_ILM_MAY_D_4_L01_CCGTCC_AD0E8UACXX	7807805	6345113	12591803	11625157	754649	211997		0.812663	0.923232	0.0599318	0.0168361
BWA	SEQC_ILM_MAY_D_4_L02_CCGTCC_AD0E8UACXX	7610197	6189751	12284307	11343513	734331	206463		0.81335	0.923415	0.059778	0.0168071
GSNAP	SEQC_ILM_BGI_A_1_L01_ATCACG_AC0AYTACXX	5728703	4944105	9810929	9284428	423399	103102		0.863041	0.946335	0.0431559	0.0105089
GSNAP	SEQC_ILM_BGI_A_1_L02_ATCACG_AC0AYTACXX	5571062	4805064	9543547	9030816	412590	100141		0.862504	0.946275	0.0432324	0.0104931
GSNAP	SEQC_ILM_BGI_A_2_L01_ACAGTG_AC0AYTACXX	4720566	4125218	8188575	7754366	347964	86245		0.873882	0.946974	0.0424938	0.0105324
GSNAP	SEQC_ILM_BGI_A_2_L02_ACAGTG_AC0AYTACXX	4650793	4062608	8071227	7643552	343483	84192		0.87353	0.947012	0.0425565	0.0104311
GSNAP	SEQC_ILM_BGI_A_3_L01_GATCAG_AC0AYTACXX	5691880	5099825	10123307	9579095	435702	108510		0.895983	0.946242	0.0430395	0.0107188
GSNAP	SEQC_ILM_BGI_A_3_L02_GATCAG_AC0AYTACXX	5528629	4950437	9834607	9306662	422367	105578		0.895419	0.946318	0.042947	0.0107354
GSNAP	SEQC_ILM_BGI_A_4_L01_AGTCAA_AC0AYTACXX	6441800	5823848	11563992	10955272	485416	123304		0.904072	0.947361	0.0419765	0.0106628
GSNAP	SEQC_ILM_BGI_A_4_L02_AGTCAA_AC0AYTACXX	6642571	6003913	11930649	11304213	498891	127545		0.903854	0.947494	0.0418159	0.0106905
GSNAP	SEQC_ILM_BGI_B_1_L01_CGATGT_AC0AYTACXX	6814407	5682133	11270830	10475881	604977	189972		0.833841	0.929468	0.0536763	0.0168552
GSNAP	SEQC_ILM_BGI_B_1_L02_CGATGT_AC0AYTACXX	6967043	5806258	11527399	10712341	620667	194391		0.833389	0.929294	0.0538428	0.0168634
GSNAP	SEQC_ILM_BGI_B_2_L01_GCCAAT_AC0AYTACXX	6651723	5524623	10962984	10169573	606941	186470		0.830555	0.927628	0.0553628	0.0170091
GSNAP	SEQC_ILM_BGI_B_2_L02_GCCAAT_AC0AYTACXX	6894494	5722477	11364581	10543158	627712	193711		0.830007	0.927721	0.0552341	0.0170452
GSNAP	SEQC_ILM_BGI_B_3_L01_TAGCTT_AC0AYTACXX	7065028	5948382	11800732	10952069	643929	204734		0.841947	0.928084	0.0545669	0.0173493
GSNAP	SEQC_ILM_BGI_B_3_L02_TAGCTT_AC0AYTACXX	7264210	6114941	12141379	11269334	661132	210913		0.84179	0.928176	0.0544528	0.0173714
GSNAP	SEQC_ILM_BGI_B_4_L01_AGTTCC_AC0AYTACXX	5331349	4490043	8913185	8276816	483175	153194		0.842196	0.928604	0.054209	0.0171873
GSNAP	SEQC_ILM_BGI_B_4_L02_AGTTCC_AC0AYTACXX	5166673	4347307	8636871	8020990	467197	148684		0.841413	0.928692	0.0540933	0.017215
GSNAP	SEQC_ILM_BGI_C_1_L01_TTAGGC_AC0AYTACXX	5290897	4626003	9180311	8667372	405235	107704		0.874332	0.944126	0.0441418	0.0117321
GSNAP	SEQC_ILM_BGI_C_1_L02_TTAGGC_AC0AYTACXX	5606856	4900240	9732221	9186868	431554	113799		0.873973	0.943964	0.0443428	0.011693
GSNAP	SEQC_ILM_BGI_C_2_L01_CAGATC_AC0AYTACXX	6741121	5898611	11710180	11046762	525570	137848		0.875019	0.943347	0.0448815	0.0117716
GSNAP	SEQC_ILM_BGI_C_2_L02_CAGATC_AC0AYTACXX	6941374	6071812	12064013	11382011	540570	141432		0.874728	0.943468	0.0448085	0.0117235
GSNAP	SEQC_ILM_BGI_C_3_L01_GGCTAC_AC0AYTACXX	5635458	5028164	9985306	9420481	446364	118461		0.892237	0.943434	0.0447021	0.0118635
GSNAP	SEQC_ILM_BGI_C_3_L02_GGCTAC_AC0AYTACXX	5929834	5289668	10512219	9916763	471012	124444		0.892043	0.943356	0.0448061	0.011838
GSNAP	SEQC_ILM_BGI_C_4_L01_ATGTCA_AC0AYTACXX	5586602	4927846	9781024	9227381	435600	118043		0.882083	0.943396	0.0445352	0.0120686
GSNAP	SEQC_ILM_BGI_C_4_L02_ATGTCA_AC0AYTACXX	5718347	5043951	10019802	9450836	449197	119769		0.882065	0.943216	0.0448309	0.0119532
GSNAP	SEQC_ILM_BGI_D_1_L01_TGACCA_AC0AYTACXX	5970254	5062057	10040717	9398040	495997	146680		0.84788	0.935993	0.0493986	0.0146085
GSNAP	SEQC_ILM_BGI_D_1_L02_TGACCA_AC0AYTACXX	6142425	5203976	10330194	9667776	509965	152453		0.847218	0.935876	0.0493664	0.014758
GSNAP	SEQC_ILM_BGI_D_2_L01_ACTTGA_AC0AYTACXX	6139726	5201950	10320955	9646054	521184	153717		0.847261	0.934609	0.0504977	0.0148937
GSNAP	SEQC_ILM_BGI_D_2_L02_ACTTGA_AC0AYTACXX	6329856	5360849	10646825	9948514	538445	159866		0.846915	0.934411	0.0505733	0.0150154
GSNAP	SEQC_ILM_BGI_D_3_L01_CTTGTA_AC0AYTACXX	5874730	5054065	10027040	9379632	496675	150733		0.860306	0.935434	0.0495336	0.0150327
GSNAP	SEQC_ILM_BGI_D_3_L02_CTTGTA_AC0AYTACXX	5831255	5013812	9955810	9313353	492981	149476		0.859817	0.935469	0.0495169	0.0150139
GSNAP	SEQC_ILM_BGI_D_4_L01_CCGTCC_AC0AYTACXX	4735936	4081157	8105758	7576843	406382	122533		0.861742	0.934748	0.050135	0.0151168
GSNAP	SEQC_ILM_BGI_D_4_L02_CCGTCC_AC0AYTACXX	4614533	3972572	7896066	7380994	396363	118709		0.860883	0.934769	0.0501975	0.0150339
GSNAP	SEQC_ILM_MAY_A_1_L01_ATCACG_AD0E8UACXX	4183046	3690270	7265129	6829082	347065	88982		0.882197	0.939981	0.0477713	0.0122478
GSNAP	SEQC_ILM_MAY_A_1_L02_ATCACG_AD0E8UACXX	4089629	3604151	7097574	6674118	336941	86515		0.88129	0.940338	0.0474727	0.0121894
GSNAP	SEQC_ILM_MAY_A_2_L01_ACAGTG_AD0E8UACXX	7870867	6953037	13751391	12941164	645216	165011		0.883389	0.94108	0.0469201	0.0119996
GSNAP	SEQC_ILM_MAY_A_2_L02_ACAGTG_AD0E8UACXX	7708274	6806542	13466113	12672940	631260	161913		0.883018	0.941099	0.0468777	0.0120237
GSNAP	SEQC_ILM_MAY_A_3_L01_GATCAG_AD0E8UACXX	6032136	5228666	10315243	9653549	530457	131237		0.866802	0.935853	0.0514246	0.0127226
GSNAP	SEQC_ILM_MAY_A_3_L02_GATCAG_AD0E8UACXX	5887174	5098453	10063016	9417607	517325	128084		0.866027	0.935863	0.0514085	0.0127282
GSNAP	SEQC_ILM_MAY_A_4_L01_AGTCAA_AD0E8UACXX	14078515	12448081	24644245	23180873	1167323	296049		0.88419	0.94062	0.047367	0.0120129
GSNAP	SEQC_ILM_MAY_A_4_L02_AGTCAA_AD0E8UACXX	13714231	12127323	24018886	22592062	1138926	287898		0.884287	0.940596	0.0474179	0.0119863
GSNAP	SEQC_ILM_MAY_B_1_L01_CGATGT_AD0E8UACXX	7972166	6659315	13176668	12144538	784937	247193		0.835321	0.92167	0.0595702	0.0187599
GSNAP	SEQC_ILM_MAY_B_1_L02_CGATGT_AD0E8UACXX	7790448	6507402	12880943	11867546	769633	243764		0.835305	0.921326	0.0597497	0.0189244
GSNAP	SEQC_ILM_MAY_B_2_L01_GCCAAT_AD0E8UACXX	7263659	6033211	11913000	10963677	720888	228435		0.830602	0.920312	0.0605127	0.0191753
GSNAP	SEQC_ILM_MAY_B_2_L02_GCCAAT_AD0E8UACXX	7069919	5872617	11601441	10678922	700957	221562		0.830648	0.920482	0.0604198	0.0190978
GSNAP	SEQC_ILM_MAY_B_3_L01_TAGCTT_AD0E8UACXX	8160182	6787668	13403561	12313017	829892	260652		0.831804	0.918638	0.0619158	0.0194465
GSNAP	SEQC_ILM_MAY_B_3_L02_TAGCTT_AD0E8UACXX	7960714	6620928	13081212	12018822	807455	254935		0.8317	0.918785	0.0617263	0.0194886
GSNAP	SEQC_ILM_MAY_B_4_L01_AGTTCC_AD0E8UACXX	7827302	6457467	12762861	11729735	787874	245252		0.824993	0.919052	0.0617318	0.0192161
GSNAP	SEQC_ILM_MAY_B_4_L02_AGTTCC_AD0E8UACXX	7673056	6328245	12513313	11500375	773908	239030		0.824736	0.919051	0.0618468	0.0191021
GSNAP	SEQC_ILM_MAY_C_1_L01_TTAGGC_AD0E8UACXX	5340101	4696570	9293753	8696874	471307	125572		0.879491	0.935776	0.0507122	0.0135114
GSNAP	SEQC_ILM_MAY_C_1_L02_TTAGGC_AD0E8UACXX	5195500	4569582	9045889	8466642	457965	121282		0.879527	0.935966	0.0506269	0.0134074
GSNAP	SEQC_ILM_MAY_C_2_L01_CAGATC_AD0E8UACXX	6609076	5753367	11362417	10638497	569490	154430		0.870525	0.936288	0.0501205	0.0135913
GSNAP	SEQC_ILM_MAY_C_2_L02_CAGATC_AD0E8UACXX	6440593	5604087	11074537	10371647	554473	148417		0.87012	0.936531	0.0500674	0.0134016
GSNAP	SEQC_ILM_MAY_C_3_L01_GGCTAC_AD0E8UACXX	5800249	5132062	10152914	9487553	526015	139346		0.8848	0.934466	0.0518093	0.0137247
GSNAP	SEQC_ILM_MAY_C_3_L02_GGCTAC_AD0E8UACXX	5632391	4982750	9861184	9216908	508606	135670		0.88466	0.934665	0.0515766	0.013758
GSNAP	SEQC_ILM_MAY_C_4_L01_ATGTCA_AD0E8UACXX	10191886	8855794	17492402	16358666	896123	237613		0.868906	0.935187	0.0512293	0.0135838
GSNAP	SEQC_ILM_MAY_C_4_L02_ATGTCA_AD0E8UACXX	9939512	8634816	17065281	15963039	871136	231106		0.868736	0.93541	0.0510473	0.0135425
GSNAP	SEQC_ILM_MAY_D_1_L01_TGACCA_AD0E8UACXX	6705262	5595086	11036137	10230074	618727	187336		0.834432	0.926961	0.0560637	0.0169748
GSNAP	SEQC_ILM_MAY_D_1_L02_TGACCA_AD0E8UACXX	6538265	5450617	10756751	9970924	603469	182358		0.833649	0.926946	0.0561014	0.0169529
GSNAP	SEQC_ILM_MAY_D_2_L01_ACTTGA_AD0E8UACXX	5591417	4732281	9340279	8637291	544634	158354		0.846347	0.924736	0.0583102	0.0169539
GSNAP	SEQC_ILM_MAY_D_2_L02_ACTTGA_AD0E8UACXX	5444919	4605892	9093929	8410404	529333	154192		0.845906	0.924837	0.0582073	0.0169555
GSNAP	SEQC_ILM_MAY_D_3_L01_CTTGTA_AD0E8UACXX	7918220	6720922	13278698	12281486	767544	229668		0.848792	0.924901	0.0578027	0.017296
GSNAP	SEQC_ILM_MAY_D_3_L02_CTTGTA_AD0E8UACXX	7757043	6583686	13013982	12035688	753918	224376		0.848737	0.924827	0.0579314	0.0172411
GSNAP	SEQC_ILM_MAY_D_4_L01_CCGTCC_AD0E8UACXX	7807805	6568508	12986869	12064138	710061	212670		0.841275	0.928949	0.0546753	0.0163758
GSNAP	SEQC_ILM_MAY_D_4_L02_CCGTCC_AD0E8UACXX	7610197	6403223	12666682	11769543	690579	206560		0.8414	0.929173	0.0545193	0.0163073
GSNAP Multihit	SEQC_ILM_BGI_A_1_L01_ATCACG_AC0AYTACXX	5728703	4944105	49068362	48493943	455254	119165		0.863041	0.988293	0.00927795	0.00242855
GSNAP Multihit	SEQC_ILM_BGI_A_1_L02_ATCACG_AC0AYTACXX	5571062	4805064	47745663	47188742	443019	113902		0.862504	0.988336	0.00927873	0.0023856
GSNAP Multihit	SEQC_ILM_BGI_A_2_L01_ACAGTG_AC0AYTACXX	4720566	4125218	40896166	40425102	372572	98492		0.873882	0.988481	0.00911019	0.00240834
GSNAP Multihit	SEQC_ILM_BGI_A_2_L02_ACAGTG_AC0AYTACXX	4650793	4062608	40355914	39890651	368494	96769		0.87353	0.988471	0.0091311	0.00239789
GSNAP Multihit	SEQC_ILM_BGI_A_3_L01_GATCAG_AC0AYTACXX	5691880	5099825	49563290	48973199	464405	125686		0.895983	0.988094	0.00936994	0.00253587
GSNAP Multihit	SEQC_ILM_BGI_A_3_L02_GATCAG_AC0AYTACXX	5528629	4950437	48149794	47579019	449414	121361		0.895419	0.988146	0.00933366	0.00252049
GSNAP Multihit	SEQC_ILM_BGI_A_4_L01_AGTCAA_AC0AYTACXX	6441800	5823848	56538745	55882406	515514	140825		0.904072	0.988391	0.00911789	0.00249077
GSNAP Multihit	SEQC_ILM_BGI_A_4_L02_AGTCAA_AC0AYTACXX	6642571	6003913	58333841	57655970	530904	146967		0.903854	0.988379	0.00910113	0.00251941
GSNAP Multihit	SEQC_ILM_BGI_B_1_L01_CGATGT_AC0AYTACXX	6814407	5682133	46798372	45946961	639382	212029		0.833841	0.981807	0.0136625	0.00453069
GSNAP Multihit	SEQC_ILM_BGI_B_1_L02_CGATGT_AC0AYTACXX	6967043	5806258	47857140	46983320	655467	218353		0.833389	0.981741	0.0136963	0.0045626
GSNAP Multihit	SEQC_ILM_BGI_B_2_L01_GCCAAT_AC0AYTACXX	6651723	5524623	45425762	44577066	640260	208436		0.830555	0.981317	0.0140946	0.0045885
GSNAP Multihit	SEQC_ILM_BGI_B_2_L02_GCCAAT_AC0AYTACXX	6894494	5722477	47117027	46239223	661564	216240		0.830007	0.98137	0.0140409	0.00458942
GSNAP Multihit	SEQC_ILM_BGI_B_3_L01_TAGCTT_AC0AYTACXX	7065028	5948382	48021813	47117651	677273	226889		0.841947	0.981172	0.0141034	0.00472471
GSNAP Multihit	SEQC_ILM_BGI_B_3_L02_TAGCTT_AC0AYTACXX	7264210	6114941	49394306	48464286	695934	234086		0.84179	0.981172	0.0140894	0.00473913
GSNAP Multihit	SEQC_ILM_BGI_B_4_L01_AGTTCC_AC0AYTACXX	5331349	4490043	36373947	35695774	508195	169978		0.842196	0.981356	0.0139714	0.00467307
GSNAP Multihit	SEQC_ILM_BGI_B_4_L02_AGTTCC_AC0AYTACXX	5166673	4347307	35264848	34608276	491410	165162		0.841413	0.981382	0.0139348	0.00468347
GSNAP Multihit	SEQC_ILM_BGI_C_1_L01_TTAGGC_AC0AYTACXX	5290897	4626003	44325740	43772508	431579	121653		0.874332	0.987519	0.00973653	0.00274452
GSNAP Multihit	SEQC_ILM_BGI_C_1_L02_TTAGGC_AC0AYTACXX	5606856	4900240	47000741	46411986	459098	129657		0.873973	0.987473	0.00976789	0.00275862
GSNAP Multihit	SEQC_ILM_BGI_C_2_L01_CAGATC_AC0AYTACXX	6741121	5898611	56320713	55603237	560442	157034		0.875019	0.987261	0.0099509	0.00278821
GSNAP Multihit	SEQC_ILM_BGI_C_2_L02_CAGATC_AC0AYTACXX	6941374	6071812	58023669	57287360	575223	161086		0.874728	0.98731	0.00991359	0.00277621
GSNAP Multihit	SEQC_ILM_BGI_C_3_L01_GGCTAC_AC0AYTACXX	5635458	5028164	47263214	46657014	472427	133773		0.892237	0.987174	0.00999566	0.00283038
GSNAP Multihit	SEQC_ILM_BGI_C_3_L02_GGCTAC_AC0AYTACXX	5929834	5289668	49746406	49107829	498289	140288		0.892043	0.987163	0.0100166	0.00282006
GSNAP Multihit	SEQC_ILM_BGI_C_4_L01_ATGTCA_AC0AYTACXX	5586602	4927846	46023750	45423929	464834	134987		0.882083	0.986967	0.0100999	0.00293299
GSNAP Multihit	SEQC_ILM_BGI_C_4_L02_ATGTCA_AC0AYTACXX	5718347	5043951	47134218	46519729	478001	136488		0.882065	0.986963	0.0101413	0.00289573
GSNAP Multihit	SEQC_ILM_BGI_D_1_L01_TGACCA_AC0AYTACXX	5970254	5062057	44429724	43737389	526742	165593		0.84788	0.984417	0.0118556	0.00372708
GSNAP Multihit	SEQC_ILM_BGI_D_1_L02_TGACCA_AC0AYTACXX	6142425	5203976	45746234	45033745	540615	171874		0.847218	0.984425	0.0118177	0.00375712
GSNAP Multihit	SEQC_ILM_BGI_D_2_L01_ACTTGA_AC0AYTACXX	6139726	5201950	45212554	44487520	552760	172274		0.847261	0.983964	0.0122258	0.00381031
GSNAP Multihit	SEQC_ILM_BGI_D_2_L02_ACTTGA_AC0AYTACXX	6329856	5360849	46740651	45991895	570091	178665		0.846915	0.983981	0.0121969	0.00382248
GSNAP Multihit	SEQC_ILM_BGI_D_3_L01_CTTGTA_AC0AYTACXX	5874730	5054065	43379706	42684927	525659	169120		0.860306	0.983984	0.0121176	0.0038986
GSNAP Multihit	SEQC_ILM_BGI_D_3_L02_CTTGTA_AC0AYTACXX	5831255	5013812	43092688	42402442	521686	168560		0.859817	0.983982	0.0121061	0.00391157
GSNAP Multihit	SEQC_ILM_BGI_D_4_L01_CCGTCC_AC0AYTACXX	4735936	4081157	35135470	34571624	427827	136019		0.861742	0.983952	0.0121765	0.00387127
GSNAP Multihit	SEQC_ILM_BGI_D_4_L02_CCGTCC_AC0AYTACXX	4614533	3972572	34264744	33714559	417446	132739		0.860883	0.983943	0.012183	0.00387392
GSNAP Multihit	SEQC_ILM_MAY_A_1_L01_ATCACG_AD0E8UACXX	4183046	3690270	34553928	34078966	371347	103615		0.882197	0.986254	0.0107469	0.00299865
GSNAP Multihit	SEQC_ILM_MAY_A_1_L02_ATCACG_AD0E8UACXX	4089629	3604151	33768039	33305657	361256	101126		0.88129	0.986307	0.0106982	0.00299473
GSNAP Multihit	SEQC_ILM_MAY_A_2_L01_ACAGTG_AD0E8UACXX	7870867	6953037	65686263	64809238	686526	190499		0.883389	0.986648	0.0104516	0.00290013
GSNAP Multihit	SEQC_ILM_MAY_A_2_L02_ACAGTG_AD0E8UACXX	7708274	6806542	64384583	63528022	670800	185761		0.883018	0.986696	0.0104186	0.00288518
GSNAP Multihit	SEQC_ILM_MAY_A_3_L01_GATCAG_AD0E8UACXX	6032136	5228666	48556517	47837460	565767	153290		0.866802	0.985191	0.0116517	0.00315694
GSNAP Multihit	SEQC_ILM_MAY_A_3_L02_GATCAG_AD0E8UACXX	5887174	5098453	47417503	46717485	551974	148044		0.866027	0.985237	0.0116407	0.00312214
GSNAP Multihit	SEQC_ILM_MAY_A_4_L01_AGTCAA_AD0E8UACXX	14078515	12448081	118033858	116451540	1241042	341276		0.88419	0.986594	0.0105143	0.00289134
GSNAP Multihit	SEQC_ILM_MAY_A_4_L02_AGTCAA_AD0E8UACXX	13714231	12127323	115073830	113532861	1210095	330874		0.884287	0.986609	0.0105158	0.00287532
GSNAP Multihit	SEQC_ILM_MAY_B_1_L01_CGATGT_AD0E8UACXX	7972166	6659315	52436536	51333358	827425	275753		0.835321	0.978962	0.0157796	0.0052588
GSNAP Multihit	SEQC_ILM_MAY_B_1_L02_CGATGT_AD0E8UACXX	7790448	6507402	51260576	50176187	811005	273384		0.835305	0.978846	0.0158212	0.00533322
GSNAP Multihit	SEQC_ILM_MAY_B_2_L01_GCCAAT_AD0E8UACXX	7263659	6033211	47167636	46151320	760067	256249		0.830602	0.978453	0.0161142	0.00543273
GSNAP Multihit	SEQC_ILM_MAY_B_2_L02_GCCAAT_AD0E8UACXX	7069919	5872617	45979392	44990791	739208	249393		0.830648	0.978499	0.0160769	0.00542402
GSNAP Multihit	SEQC_ILM_MAY_B_3_L01_TAGCTT_AD0E8UACXX	8160182	6787668	52529136	51360633	876200	292303		0.831804	0.977755	0.0166803	0.00556459
GSNAP Multihit	SEQC_ILM_MAY_B_3_L02_TAGCTT_AD0E8UACXX	7960714	6620928	51291884	50154867	851077	285940		0.8317	0.977832	0.0165928	0.00557476
GSNAP Multihit	SEQC_ILM_MAY_B_4_L01_AGTTCC_AD0E8UACXX	7827302	6457467	50465298	49358850	830522	275926		0.824993	0.978075	0.0164573	0.00546764
GSNAP Multihit	SEQC_ILM_MAY_B_4_L02_AGTTCC_AD0E8UACXX	7673056	6328245	49483241	48397381	816522	269338		0.824736	0.978056	0.016501	0.00544301
GSNAP Multihit	SEQC_ILM_MAY_C_1_L01_TTAGGC_AD0E8UACXX	5340101	4696570	42992368	42353424	496977	141967		0.879491	0.985138	0.0115597	0.00330214
GSNAP Multihit	SEQC_ILM_MAY_C_1_L02_TTAGGC_AD0E8UACXX	5195500	4569582	41914522	41293370	484220	136932		0.879527	0.985181	0.0115526	0.00326693
GSNAP Multihit	SEQC_ILM_MAY_C_2_L01_CAGATC_AD0E8UACXX	6609076	5753367	52488690	51703757	606774	178159		0.870525	0.985046	0.0115601	0.00339424
GSNAP Multihit	SEQC_ILM_MAY_C_2_L02_CAGATC_AD0E8UACXX	6440593	5604087	51239487	50480904	588893	169690		0.87012	0.985195	0.011493	0.0033117
GSNAP Multihit	SEQC_ILM_MAY_C_3_L01_GGCTAC_AD0E8UACXX	5800249	5132062	46186129	45470645	556873	158611		0.8848	0.984509	0.0120571	0.00343417
GSNAP Multihit	SEQC_ILM_MAY_C_3_L02_GGCTAC_AD0E8UACXX	5632391	4982750	44890310	44198642	538069	153599		0.88466	0.984592	0.0119863	0.00342165
GSNAP Multihit	SEQC_ILM_MAY_C_4_L01_ATGTCA_AD0E8UACXX	10191886	8855794	79937607	78713433	952037	272137		0.868906	0.984686	0.0119098	0.00340437
GSNAP Multihit	SEQC_ILM_MAY_C_4_L02_ATGTCA_AD0E8UACXX	9939512	8634816	78119986	76927336	926395	266255		0.868736	0.984733	0.0118586	0.00340828
GSNAP Multihit	SEQC_ILM_MAY_D_1_L01_TGACCA_AD0E8UACXX	6705262	5595086	46368113	45498011	656220	213882		0.834432	0.981235	0.0141524	0.0046127
GSNAP Multihit	SEQC_ILM_MAY_D_1_L02_TGACCA_AD0E8UACXX	6538265	5450617	45203066	44355499	640577	206990		0.833649	0.98125	0.0141711	0.00457911
GSNAP Multihit	SEQC_ILM_MAY_D_2_L01_ACTTGA_AD0E8UACXX	5591417	4732281	39327663	38572294	576739	178630		0.846347	0.980793	0.014665	0.0045421
GSNAP Multihit	SEQC_ILM_MAY_D_2_L02_ACTTGA_AD0E8UACXX	5444919	4605892	38283351	37550534	559188	173629		0.845906	0.980858	0.0146066	0.00453537
GSNAP Multihit	SEQC_ILM_MAY_D_3_L01_CTTGTA_AD0E8UACXX	7918220	6720922	55300675	54231197	809898	259580		0.848792	0.980661	0.0146454	0.00469398
GSNAP Multihit	SEQC_ILM_MAY_D_3_L02_CTTGTA_AD0E8UACXX	7757043	6583686	54243668	53195272	795669	252727		0.848737	0.980672	0.0146684	0.00465911
GSNAP Multihit	SEQC_ILM_MAY_D_4_L01_CCGTCC_AD0E8UACXX	7807805	6568508	54080162	53086130	752039	241993		0.841275	0.981619	0.013906	0.00447471
GSNAP Multihit	SEQC_ILM_MAY_D_4_L02_CCGTCC_AD0E8UACXX	7610197	6403223	52778403	51814763	729361	234279		0.8414	0.981742	0.0138193	0.00443892
GSNAP Spliced	SEQC_ILM_BGI_A_1_L01_ATCACG_AC0AYTACXX	5728703	4969948	9865110	9180076	542381	142653		0.867552	0.93056	0.0549797	0.0144604
GSNAP Spliced	SEQC_ILM_BGI_A_1_L02_ATCACG_AC0AYTACXX	5571062	4829582	9595148	8927395	528752	139001		0.866905	0.930407	0.0551062	0.0144866
GSNAP Spliced	SEQC_ILM_BGI_A_2_L01_ACAGTG_AC0AYTACXX	4720566	4141641	8222869	7661483	442383	119003		0.877361	0.931729	0.0537991	0.0144722
GSNAP Spliced	SEQC_ILM_BGI_A_2_L02_ACAGTG_AC0AYTACXX	4650793	4078105	8103928	7550736	436858	116334		0.876862	0.931738	0.0539069	0.0143553
GSNAP Spliced	SEQC_ILM_BGI_A_3_L01_GATCAG_AC0AYTACXX	5691880	5113343	10151847	9467871	538246	145730		0.898357	0.932625	0.0530195	0.014355
GSNAP Spliced	SEQC_ILM_BGI_A_3_L02_GATCAG_AC0AYTACXX	5528629	4963036	9861586	9197872	522560	141154		0.897697	0.932697	0.0529894	0.0143135
GSNAP Spliced	SEQC_ILM_BGI_A_4_L01_AGTCAA_AC0AYTACXX	6441800	5837142	11591881	10824034	602554	165293		0.906135	0.93376	0.0519807	0.0142594
GSNAP Spliced	SEQC_ILM_BGI_A_4_L02_AGTCAA_AC0AYTACXX	6642571	6017116	11958849	11168305	619569	170975		0.905841	0.933895	0.0518084	0.0142969
GSNAP Spliced	SEQC_ILM_BGI_B_1_L01_CGATGT_AC0AYTACXX	6814407	5719484	11348230	10370433	729539	248258		0.839322	0.913837	0.0642866	0.0218764
GSNAP Spliced	SEQC_ILM_BGI_B_1_L02_CGATGT_AC0AYTACXX	6967043	5843217	11604596	10603321	747694	253581		0.838694	0.913717	0.0644309	0.0218518
GSNAP Spliced	SEQC_ILM_BGI_B_2_L01_GCCAAT_AC0AYTACXX	6651723	5560338	11037291	10063870	730682	242739		0.835924	0.911806	0.0662012	0.0219926
GSNAP Spliced	SEQC_ILM_BGI_B_2_L02_GCCAAT_AC0AYTACXX	6894494	5758702	11440448	10433504	754952	251992		0.835261	0.911984	0.0659897	0.0220264
GSNAP Spliced	SEQC_ILM_BGI_B_3_L01_TAGCTT_AC0AYTACXX	7065028	5971745	11851023	10840297	756495	254231		0.845254	0.914714	0.0638337	0.0214522
GSNAP Spliced	SEQC_ILM_BGI_B_3_L02_TAGCTT_AC0AYTACXX	7264210	6138536	12192543	11153133	776895	262515		0.845038	0.91475	0.0637189	0.0215308
GSNAP Spliced	SEQC_ILM_BGI_B_4_L01_AGTTCC_AC0AYTACXX	5331349	4507514	8950093	8190941	567965	191187		0.845473	0.915179	0.0634591	0.0213615
GSNAP Spliced	SEQC_ILM_BGI_B_4_L02_AGTTCC_AC0AYTACXX	5166673	4364042	8672653	7937149	549457	186047		0.844652	0.915193	0.0633551	0.0214521
GSNAP Spliced	SEQC_ILM_BGI_C_1_L01_TTAGGC_AC0AYTACXX	5290897	4645698	9221575	8567408	508102	146065		0.878055	0.929061	0.0550993	0.0158395
GSNAP Spliced	SEQC_ILM_BGI_C_1_L02_TTAGGC_AC0AYTACXX	5606856	4920347	9774836	9081011	539991	153834		0.877559	0.929019	0.055243	0.0157378
GSNAP Spliced	SEQC_ILM_BGI_C_2_L01_CAGATC_AC0AYTACXX	6741121	5923305	11761622	10917810	657163	186649		0.878682	0.928257	0.0558735	0.0158693
GSNAP Spliced	SEQC_ILM_BGI_C_2_L02_CAGATC_AC0AYTACXX	6941374	6096766	12116565	11247205	677274	192086		0.878323	0.92825	0.0558965	0.0158532
GSNAP Spliced	SEQC_ILM_BGI_C_3_L01_GGCTAC_AC0AYTACXX	5635458	5040784	10012334	9313748	543776	154810		0.894476	0.930227	0.0543106	0.0154619
GSNAP Spliced	SEQC_ILM_BGI_C_3_L02_GGCTAC_AC0AYTACXX	5929834	5302577	10540178	9801927	574727	163524		0.89422	0.929958	0.0545273	0.0155143
GSNAP Spliced	SEQC_ILM_BGI_C_4_L01_ATGTCA_AC0AYTACXX	5586602	4944579	9816029	9121394	537586	157049		0.885078	0.929235	0.0547661	0.0159992
GSNAP Spliced	SEQC_ILM_BGI_C_4_L02_ATGTCA_AC0AYTACXX	5718347	5060670	10055120	9342060	553568	159492		0.884988	0.929085	0.0550533	0.0158618
GSNAP Spliced	SEQC_ILM_BGI_D_1_L01_TGACCA_AC0AYTACXX	5970254	5087567	10094231	9295363	605909	192959		0.852153	0.920859	0.0600253	0.0191158
GSNAP Spliced	SEQC_ILM_BGI_D_1_L02_TGACCA_AC0AYTACXX	6142425	5229835	10385004	9561639	623400	199965		0.851428	0.920716	0.0600289	0.0192552
GSNAP Spliced	SEQC_ILM_BGI_D_2_L01_ACTTGA_AC0AYTACXX	6139726	5228585	10377110	9544345	632963	199802		0.851599	0.91975	0.0609961	0.0192541
GSNAP Spliced	SEQC_ILM_BGI_D_2_L02_ACTTGA_AC0AYTACXX	6329856	5388006	10704159	9843592	653037	207530		0.851205	0.919604	0.0610078	0.0193878
GSNAP Spliced	SEQC_ILM_BGI_D_3_L01_CTTGTA_AC0AYTACXX	5874730	5070587	10062913	9280407	592280	190226		0.863118	0.922239	0.0588577	0.0189037
GSNAP Spliced	SEQC_ILM_BGI_D_3_L02_CTTGTA_AC0AYTACXX	5831255	5029844	9990686	9215044	587003	188639		0.862566	0.922363	0.058755	0.0188815
GSNAP Spliced	SEQC_ILM_BGI_D_4_L01_CCGTCC_AC0AYTACXX	4735936	4096064	8137003	7497199	484373	155431		0.86489	0.921371	0.0595272	0.0191018
GSNAP Spliced	SEQC_ILM_BGI_D_4_L02_CCGTCC_AC0AYTACXX	4614533	3986661	7926051	7301873	473085	151093		0.863936	0.92125	0.0596874	0.0190628
GSNAP Spliced	SEQC_ILM_MAY_A_1_L01_ATCACG_AD0E8UACXX	4183046	3692759	7276693	6742205	420594	113894		0.882792	0.926548	0.0578002	0.0156519
GSNAP Spliced	SEQC_ILM_MAY_A_1_L02_ATCACG_AD0E8UACXX	4089629	3606959	7109215	6588899	408880	111436		0.881977	0.926811	0.0575141	0.0156749
GSNAP Spliced	SEQC_ILM_MAY_A_2_L01_ACAGTG_AD0E8UACXX	7870867	6957691	13773254	12773100	786396	213758		0.88398	0.927384	0.0570959	0.0155198
GSNAP Spliced	SEQC_ILM_MAY_A_2_L02_ACAGTG_AD0E8UACXX	7708274	6811694	13488125	12508519	769568	210038		0.883686	0.927373	0.0570552	0.0155721
GSNAP Spliced	SEQC_ILM_MAY_A_3_L01_GATCAG_AD0E8UACXX	6032136	5232054	10331985	9523342	640482	168161		0.867363	0.921734	0.0619902	0.0162758
GSNAP Spliced	SEQC_ILM_MAY_A_3_L02_GATCAG_AD0E8UACXX	5887174	5102169	10079771	9290529	625312	163930		0.866658	0.9217	0.0620363	0.0162633
GSNAP Spliced	SEQC_ILM_MAY_A_4_L01_AGTCAA_AD0E8UACXX	14078515	12456108	24683713	22869342	1428390	385981		0.88476	0.926495	0.0578677	0.0156371
GSNAP Spliced	SEQC_ILM_MAY_A_4_L02_AGTCAA_AD0E8UACXX	13714231	12135983	24057656	22286756	1395911	374989		0.884919	0.926389	0.0580236	0.0155871
GSNAP Spliced	SEQC_ILM_MAY_B_1_L01_CGATGT_AD0E8UACXX	7972166	6670305	13212981	11993538	918740	300703		0.836699	0.907709	0.0695331	0.0227581
GSNAP Spliced	SEQC_ILM_MAY_B_1_L02_CGATGT_AD0E8UACXX	7790448	6518316	12916227	11719147	900684	296396		0.836706	0.90732	0.0697327	0.0229476
GSNAP Spliced	SEQC_ILM_MAY_B_2_L01_GCCAAT_AD0E8UACXX	7263659	6043154	11948884	10832542	840153	276189		0.831971	0.906574	0.0703123	0.0231142
GSNAP Spliced	SEQC_ILM_MAY_B_2_L02_GCCAAT_AD0E8UACXX	7069919	5883004	11636497	10549218	818305	268974		0.832118	0.906563	0.0703223	0.0231147
GSNAP Spliced	SEQC_ILM_MAY_B_3_L01_TAGCTT_AD0E8UACXX	8160182	6795716	13438266	12163990	962090	312186		0.83279	0.905176	0.0715933	0.0232311
GSNAP Spliced	SEQC_ILM_MAY_B_3_L02_TAGCTT_AD0E8UACXX	7960714	6629978	13116370	11873914	936957	305499		0.832837	0.905274	0.0714342	0.0232914
GSNAP Spliced	SEQC_ILM_MAY_B_4_L01_AGTTCC_AD0E8UACXX	7827302	6468774	12801946	11583192	921041	297713		0.826437	0.904799	0.0719454	0.0232553
GSNAP Spliced	SEQC_ILM_MAY_B_4_L02_AGTTCC_AD0E8UACXX	7673056	6339942	12551981	11357398	903846	290737		0.82626	0.904829	0.0720082	0.0231626
GSNAP Spliced	SEQC_ILM_MAY_C_1_L01_TTAGGC_AD0E8UACXX	5340101	4700982	9312442	8584311	567547	160584		0.880317	0.921811	0.060945	0.017244
GSNAP Spliced	SEQC_ILM_MAY_C_1_L02_TTAGGC_AD0E8UACXX	5195500	4574508	9064734	8357483	551791	155460		0.880475	0.921978	0.0608723	0.01715
GSNAP Spliced	SEQC_ILM_MAY_C_2_L01_CAGATC_AD0E8UACXX	6609076	5759967	11387179	10499790	689608	197781		0.871524	0.922071	0.06056	0.0173687
GSNAP Spliced	SEQC_ILM_MAY_C_2_L02_CAGATC_AD0E8UACXX	6440593	5611357	11099262	10237140	671647	190475		0.871249	0.922326	0.0605128	0.0171611
GSNAP Spliced	SEQC_ILM_MAY_C_3_L01_GGCTAC_AD0E8UACXX	5800249	5134674	10168282	9365426	627804	175052		0.885251	0.921043	0.0617414	0.0172155
GSNAP Spliced	SEQC_ILM_MAY_C_3_L02_GGCTAC_AD0E8UACXX	5632391	4985874	9876479	9099077	607435	169967		0.885214	0.921288	0.0615032	0.0172093
GSNAP Spliced	SEQC_ILM_MAY_C_4_L01_ATGTCA_AD0E8UACXX	10191886	8863430	17527042	16150005	1076697	300340		0.869656	0.921434	0.0614306	0.0171358
GSNAP Spliced	SEQC_ILM_MAY_C_4_L02_ATGTCA_AD0E8UACXX	9939512	8642825	17099031	15759798	1046993	292240		0.869542	0.921678	0.0612311	0.017091
GSNAP Spliced	SEQC_ILM_MAY_D_1_L01_TGACCA_AD0E8UACXX	6705262	5602148	11064321	10107059	727747	229515		0.835485	0.913482	0.0657742	0.0207437
GSNAP Spliced	SEQC_ILM_MAY_D_1_L02_TGACCA_AD0E8UACXX	6538265	5457886	10784248	9851160	709675	223413		0.834761	0.913477	0.0658066	0.0207166
GSNAP Spliced	SEQC_ILM_MAY_D_2_L01_ACTTGA_AD0E8UACXX	5591417	4738546	9364405	8526895	642808	194702		0.847468	0.910565	0.0686438	0.0207917
GSNAP Spliced	SEQC_ILM_MAY_D_2_L02_ACTTGA_AD0E8UACXX	5444919	4612620	9117831	8302487	624862	190482		0.847142	0.910577	0.0685319	0.0208912
GSNAP Spliced	SEQC_ILM_MAY_D_3_L01_CTTGTA_AD0E8UACXX	7918220	6728438	13309981	12128146	902404	279431		0.849741	0.911207	0.067799	0.0209941
GSNAP Spliced	SEQC_ILM_MAY_D_3_L02_CTTGTA_AD0E8UACXX	7757043	6591760	13045061	11884920	885433	274708		0.849777	0.911067	0.067875	0.0210584
GSNAP Spliced	SEQC_ILM_MAY_D_4_L01_CCGTCC_AD0E8UACXX	7807805	6573216	13013707	11927837	829829	256041		0.841878	0.91656	0.0637658	0.0196747
GSNAP Spliced	SEQC_ILM_MAY_D_4_L02_CCGTCC_AD0E8UACXX	7610197	6408120	12692754	11636285	806998	249471		0.842044	0.916766	0.0635794	0.0196546
GSNAP Spliced Multihit	SEQC_ILM_BGI_A_1_L01_ATCACG_AC0AYTACXX	5728703	4969948	11002875	9987099	730032	285744		0.867552	0.907681	0.0663492	0.0259699
GSNAP Spliced Multihit	SEQC_ILM_BGI_A_1_L02_ATCACG_AC0AYTACXX	5571062	4829582	10704410	9710801	714886	278723		0.866905	0.907178	0.0667843	0.0260381
GSNAP Spliced Multihit	SEQC_ILM_BGI_A_2_L01_ACAGTG_AC0AYTACXX	4720566	4141641	9125350	8305010	588780	231560		0.877361	0.910103	0.0645214	0.0253755
GSNAP Spliced Multihit	SEQC_ILM_BGI_A_2_L02_ACAGTG_AC0AYTACXX	4650793	4078105	9021608	8188268	594326	239014		0.876862	0.907628	0.0658781	0.0264935
GSNAP Spliced Multihit	SEQC_ILM_BGI_A_3_L01_GATCAG_AC0AYTACXX	5691880	5113343	11183423	10193081	706599	283743		0.898357	0.911446	0.0631827	0.0253717
GSNAP Spliced Multihit	SEQC_ILM_BGI_A_3_L02_GATCAG_AC0AYTACXX	5528629	4963036	10836361	9901177	673242	261942		0.897697	0.913699	0.0621281	0.0241725
GSNAP Spliced Multihit	SEQC_ILM_BGI_A_4_L01_AGTCAA_AC0AYTACXX	6441800	5837142	12731198	11639668	782557	308973		0.906135	0.914263	0.0614677	0.024269
GSNAP Spliced Multihit	SEQC_ILM_BGI_A_4_L02_AGTCAA_AC0AYTACXX	6642571	6017116	13131663	12002246	807660	321757		0.905841	0.913993	0.0615048	0.0245024
GSNAP Spliced Multihit	SEQC_ILM_BGI_B_1_L01_CGATGT_AC0AYTACXX	6814407	5719484	12164281	10876170	903795	384316		0.839322	0.894107	0.0742991	0.0315938
GSNAP Spliced Multihit	SEQC_ILM_BGI_B_1_L02_CGATGT_AC0AYTACXX	6967043	5843217	12453858	11114692	933302	405864		0.838694	0.89247	0.0749408	0.0325894
GSNAP Spliced Multihit	SEQC_ILM_BGI_B_2_L01_GCCAAT_AC0AYTACXX	6651723	5560338	11860826	10559142	912847	388837		0.835924	0.890254	0.0769632	0.0327833
GSNAP Spliced Multihit	SEQC_ILM_BGI_B_2_L02_GCCAAT_AC0AYTACXX	6894494	5758702	12285056	10944058	938269	402729		0.835261	0.890843	0.0763748	0.032782
GSNAP Spliced Multihit	SEQC_ILM_BGI_B_3_L01_TAGCTT_AC0AYTACXX	7065028	5971745	12593920	11305404	911255	377261		0.845254	0.897687	0.0723567	0.0299558
GSNAP Spliced Multihit	SEQC_ILM_BGI_B_3_L02_TAGCTT_AC0AYTACXX	7264210	6138536	12958980	11627946	939290	391744		0.845038	0.897289	0.0724818	0.0302295
GSNAP Spliced Multihit	SEQC_ILM_BGI_B_4_L01_AGTTCC_AC0AYTACXX	5331349	4507514	9507718	8541379	683875	282464		0.845473	0.898363	0.0719284	0.0297089
GSNAP Spliced Multihit	SEQC_ILM_BGI_B_4_L02_AGTTCC_AC0AYTACXX	5166673	4364042	9219074	8276332	664862	277880		0.844652	0.89774	0.0721181	0.0301419
GSNAP Spliced Multihit	SEQC_ILM_BGI_C_1_L01_TTAGGC_AC0AYTACXX	5290897	4645698	10158556	9223639	665864	269053		0.878055	0.907968	0.0655471	0.0264854
GSNAP Spliced Multihit	SEQC_ILM_BGI_C_1_L02_TTAGGC_AC0AYTACXX	5606856	4920347	10764899	9772391	706005	286503		0.877559	0.907801	0.065584	0.0266146
GSNAP Spliced Multihit	SEQC_ILM_BGI_C_2_L01_CAGATC_AC0AYTACXX	6741121	5923305	12951004	11749236	857572	344196		0.878682	0.907207	0.0662166	0.0265768
GSNAP Spliced Multihit	SEQC_ILM_BGI_C_2_L02_CAGATC_AC0AYTACXX	6941374	6096766	13335243	12100124	881096	354023		0.878323	0.907379	0.0660727	0.0265479
GSNAP Spliced Multihit	SEQC_ILM_BGI_C_3_L01_GGCTAC_AC0AYTACXX	5635458	5040784	10927634	9954103	697611	275920		0.894476	0.910911	0.0638392	0.0252497
GSNAP Spliced Multihit	SEQC_ILM_BGI_C_3_L02_GGCTAC_AC0AYTACXX	5929834	5302577	11509007	10476769	738468	293770		0.89422	0.91031	0.0641644	0.0255252
GSNAP Spliced Multihit	SEQC_ILM_BGI_C_4_L01_ATGTCA_AC0AYTACXX	5586602	4944579	10737518	9775030	687238	275250		0.885078	0.910362	0.0640034	0.0256344
GSNAP Spliced Multihit	SEQC_ILM_BGI_C_4_L02_ATGTCA_AC0AYTACXX	5718347	5060670	10998609	10004939	709664	284006		0.884988	0.909655	0.0645231	0.025822
GSNAP Spliced Multihit	SEQC_ILM_BGI_D_1_L01_TGACCA_AC0AYTACXX	5970254	5087567	10945370	9842349	776606	326415		0.852153	0.899225	0.0709529	0.0298222
GSNAP Spliced Multihit	SEQC_ILM_BGI_D_1_L02_TGACCA_AC0AYTACXX	6142425	5229835	11262531	10133065	792772	336694		0.851428	0.899715	0.0703902	0.0298951
GSNAP Spliced Multihit	SEQC_ILM_BGI_D_2_L01_ACTTGA_AC0AYTACXX	6139726	5228585	11225472	10103392	794517	327563		0.851599	0.900042	0.070778	0.0291803
GSNAP Spliced Multihit	SEQC_ILM_BGI_D_2_L02_ACTTGA_AC0AYTACXX	6329856	5388006	11574054	10423609	815035	335410		0.851205	0.900601	0.0704191	0.0289795
GSNAP Spliced Multihit	SEQC_ILM_BGI_D_3_L01_CTTGTA_AC0AYTACXX	5874730	5070587	10799804	9765401	732601	301802		0.863118	0.90422	0.0678347	0.0279451
GSNAP Spliced Multihit	SEQC_ILM_BGI_D_3_L02_CTTGTA_AC0AYTACXX	5831255	5029844	10712213	9700880	718956	292377		0.862566	0.905591	0.0671155	0.0272938
GSNAP Spliced Multihit	SEQC_ILM_BGI_D_4_L01_CCGTCC_AC0AYTACXX	4735936	4096064	8744681	7898511	598920	247250		0.86489	0.903236	0.0684896	0.0282743
GSNAP Spliced Multihit	SEQC_ILM_BGI_D_4_L02_CCGTCC_AC0AYTACXX	4614533	3986661	8522273	7691953	586969	243351		0.863936	0.902571	0.0688747	0.0285547
GSNAP Spliced Multihit	SEQC_ILM_MAY_A_1_L01_ATCACG_AD0E8UACXX	4183046	3692759	7993520	7243638	539635	210247		0.882792	0.906189	0.0675091	0.0263022
GSNAP Spliced Multihit	SEQC_ILM_MAY_A_1_L02_ATCACG_AD0E8UACXX	4089629	3606959	7814119	7078486	528195	207438		0.881977	0.905858	0.067595	0.0265466
GSNAP Spliced Multihit	SEQC_ILM_MAY_A_2_L01_ACAGTG_AD0E8UACXX	7870867	6957691	15124928	13706096	1017371	401461		0.88398	0.906192	0.0672645	0.026543
GSNAP Spliced Multihit	SEQC_ILM_MAY_A_2_L02_ACAGTG_AD0E8UACXX	7708274	6811694	14816138	13423685	996494	395959		0.883686	0.906018	0.0672573	0.0267248
GSNAP Spliced Multihit	SEQC_ILM_MAY_A_3_L01_GATCAG_AD0E8UACXX	6032136	5232054	11357756	10217921	821970	317865		0.867363	0.899643	0.0723708	0.0279866
GSNAP Spliced Multihit	SEQC_ILM_MAY_A_3_L02_GATCAG_AD0E8UACXX	5887174	5102169	11074596	9970601	799162	304833		0.866658	0.900313	0.0721617	0.0275254
GSNAP Spliced Multihit	SEQC_ILM_MAY_A_4_L01_AGTCAA_AD0E8UACXX	14078515	12456108	27152198	24574714	1845166	732318		0.88476	0.905073	0.0679564	0.0269709
GSNAP Spliced Multihit	SEQC_ILM_MAY_A_4_L02_AGTCAA_AD0E8UACXX	13714231	12135983	26480589	23950085	1813175	717329		0.884919	0.904439	0.0684719	0.0270889
GSNAP Spliced Multihit	SEQC_ILM_MAY_B_1_L01_CGATGT_AD0E8UACXX	7972166	6670305	14053558	12476882	1115516	461160		0.836699	0.887809	0.0793761	0.0328145
GSNAP Spliced Multihit	SEQC_ILM_MAY_B_1_L02_CGATGT_AD0E8UACXX	7790448	6518316	13739355	12194195	1091415	453745		0.836706	0.887538	0.0794371	0.0330252
GSNAP Spliced Multihit	SEQC_ILM_MAY_B_2_L01_GCCAAT_AD0E8UACXX	7263659	6043154	12695102	11274541	1006169	414392		0.831971	0.888102	0.0792565	0.0326419
GSNAP Spliced Multihit	SEQC_ILM_MAY_B_2_L02_GCCAAT_AD0E8UACXX	7069919	5883004	12374250	10982592	985596	406062		0.832118	0.887536	0.0796489	0.0328151
GSNAP Spliced Multihit	SEQC_ILM_MAY_B_3_L01_TAGCTT_AD0E8UACXX	8160182	6795716	14268091	12637374	1157534	473183		0.83279	0.885709	0.0811275	0.0331637
GSNAP Spliced Multihit	SEQC_ILM_MAY_B_3_L02_TAGCTT_AD0E8UACXX	7960714	6629978	13906489	12338192	1115387	452910		0.832837	0.887226	0.0802062	0.0325682
GSNAP Spliced Multihit	SEQC_ILM_MAY_B_4_L01_AGTTCC_AD0E8UACXX	7827302	6468774	13610393	12047775	1108406	454212		0.826437	0.885189	0.0814382	0.0333724
GSNAP Spliced Multihit	SEQC_ILM_MAY_B_4_L02_AGTTCC_AD0E8UACXX	7673056	6339942	13342370	11811213	1086785	444372		0.82626	0.885241	0.0814537	0.0333053
GSNAP Spliced Multihit	SEQC_ILM_MAY_C_1_L01_TTAGGC_AD0E8UACXX	5340101	4700982	10178150	9163835	724356	289959		0.880317	0.900344	0.0711677	0.0284884
GSNAP Spliced Multihit	SEQC_ILM_MAY_C_1_L02_TTAGGC_AD0E8UACXX	5195500	4574508	9917798	8931755	704605	281438		0.880475	0.900578	0.0710445	0.0283771
GSNAP Spliced Multihit	SEQC_ILM_MAY_C_2_L01_CAGATC_AD0E8UACXX	6609076	5759967	12450782	11217021	880024	353737		0.871524	0.900909	0.0706802	0.0284108
GSNAP Spliced Multihit	SEQC_ILM_MAY_C_2_L02_CAGATC_AD0E8UACXX	6440593	5611357	12141964	10940948	857678	343338		0.871249	0.901086	0.0706375	0.028277
GSNAP Spliced Multihit	SEQC_ILM_MAY_C_3_L01_GGCTAC_AD0E8UACXX	5800249	5134674	11072888	9970130	791795	310963		0.885251	0.900409	0.0715075	0.0280833
GSNAP Spliced Multihit	SEQC_ILM_MAY_C_3_L02_GGCTAC_AD0E8UACXX	5632391	4985874	10746774	9689164	761927	295683		0.885214	0.901588	0.0708982	0.0275137
GSNAP Spliced Multihit	SEQC_ILM_MAY_C_4_L01_ATGTCA_AD0E8UACXX	10191886	8863430	19082430	17205461	1350997	525972		0.869656	0.901639	0.070798	0.0275632
GSNAP Spliced Multihit	SEQC_ILM_MAY_C_4_L02_ATGTCA_AD0E8UACXX	9939512	8642825	18618410	16796947	1311562	509901		0.869542	0.902169	0.0704444	0.0273869
GSNAP Spliced Multihit	SEQC_ILM_MAY_D_1_L01_TGACCA_AD0E8UACXX	6705262	5602148	11866442	10609081	892097	365264		0.835485	0.894041	0.0751781	0.0307813
GSNAP Spliced Multihit	SEQC_ILM_MAY_D_1_L02_TGACCA_AD0E8UACXX	6538265	5457886	11576248	10342866	873994	359388		0.834761	0.893456	0.0754989	0.0310453
GSNAP Spliced Multihit	SEQC_ILM_MAY_D_2_L01_ACTTGA_AD0E8UACXX	5591417	4738546	10068713	8969055	787978	311680		0.847468	0.890785	0.0782601	0.0309553
GSNAP Spliced Multihit	SEQC_ILM_MAY_D_2_L02_ACTTGA_AD0E8UACXX	5444919	4612620	9801660	8732352	764505	304803		0.847142	0.890905	0.0779975	0.0310971
GSNAP Spliced Multihit	SEQC_ILM_MAY_D_3_L01_CTTGTA_AD0E8UACXX	7918220	6728438	14272600	12722881	1102843	446876		0.849741	0.89142	0.0772699	0.0313101
GSNAP Spliced Multihit	SEQC_ILM_MAY_D_3_L02_CTTGTA_AD0E8UACXX	7757043	6591760	13989962	12466701	1085455	437806		0.849777	0.891118	0.0775881	0.0312943
GSNAP Spliced Multihit	SEQC_ILM_MAY_D_4_L01_CCGTCC_AD0E8UACXX	7807805	6573216	13864865	12479436	994373	391056		0.841878	0.900076	0.0717189	0.0282048
GSNAP Spliced Multihit	SEQC_ILM_MAY_D_4_L02_CCGTCC_AD0E8UACXX	7610197	6408120	13519875	12173276	966122	380477		0.842044	0.900399	0.0714594	0.0281421
MapSplice	SEQC_ILM_BGI_A_1_L01_ATCACG_AC0AYTACXX	5728703	4696776	9284649	8686459	466736	131454		0.819867	0.935572	0.0502696	0.0141582
MapSplice	SEQC_ILM_BGI_A_1_L02_ATCACG_AC0AYTACXX	5571062	4567643	9025494	8443185	454964	127345		0.819887	0.935482	0.0504088	0.0141095
MapSplice	SEQC_ILM_BGI_A_2_L01_ACAGTG_AC0AYTACXX	4720566	3934866	7781905	7287439	383376	111090		0.833558	0.93646	0.0492651	0.0142754
MapSplice	SEQC_ILM_BGI_A_2_L02_ACAGTG_AC0AYTACXX	4650793	3880106	7674916	7187079	379703	108134		0.834289	0.936437	0.0494732	0.0140893
MapSplice	SEQC_ILM_BGI_A_3_L01_GATCAG_AC0AYTACXX	5691880	4897645	9635910	9028029	470834	137047		0.860462	0.936915	0.0488624	0.0142225
MapSplice	SEQC_ILM_BGI_A_3_L02_GATCAG_AC0AYTACXX	5528629	4755873	9347603	8755776	458713	133114		0.860226	0.936687	0.0490728	0.0142404
MapSplice	SEQC_ILM_BGI_A_4_L01_AGTCAA_AC0AYTACXX	6441800	5595942	10999911	10320693	525506	153712		0.868692	0.938252	0.0477737	0.0139739
MapSplice	SEQC_ILM_BGI_A_4_L02_AGTCAA_AC0AYTACXX	6642571	5762462	11322770	10629236	536522	157012		0.867505	0.938749	0.0473843	0.0138669
MapSplice	SEQC_ILM_BGI_B_1_L01_CGATGT_AC0AYTACXX	6814407	5373815	10413963	9596275	611446	206242		0.788596	0.921482	0.0587141	0.0198044
MapSplice	SEQC_ILM_BGI_B_1_L02_CGATGT_AC0AYTACXX	6967043	5498664	10653598	9813860	627376	212362		0.789239	0.921178	0.0588886	0.0199334
MapSplice	SEQC_ILM_BGI_B_2_L01_GCCAAT_AC0AYTACXX	6651723	5236333	10168760	9341421	620557	206782		0.787215	0.918639	0.0610258	0.020335
MapSplice	SEQC_ILM_BGI_B_2_L02_GCCAAT_AC0AYTACXX	6894494	5430900	10539625	9685191	637988	216446		0.787716	0.918931	0.0605323	0.0205364
MapSplice	SEQC_ILM_BGI_B_3_L01_TAGCTT_AC0AYTACXX	7065028	5708718	11027993	10160389	647432	220172		0.808025	0.921327	0.0587081	0.0199648
MapSplice	SEQC_ILM_BGI_B_3_L02_TAGCTT_AC0AYTACXX	7264210	5874888	11347108	10452441	666974	227693		0.808744	0.921155	0.0587792	0.0200662
MapSplice	SEQC_ILM_BGI_B_4_L01_AGTTCC_AC0AYTACXX	5331349	4318783	8356834	7702031	488649	166154		0.810073	0.921645	0.058473	0.0198824
MapSplice	SEQC_ILM_BGI_B_4_L02_AGTTCC_AC0AYTACXX	5166673	4185584	8100928	7464112	474252	162564		0.810112	0.92139	0.0585429	0.0200673
MapSplice	SEQC_ILM_BGI_C_1_L01_TTAGGC_AC0AYTACXX	5290897	4395913	8648233	8076883	437258	134092		0.830845	0.933934	0.0505604	0.0155051
MapSplice	SEQC_ILM_BGI_C_1_L02_TTAGGC_AC0AYTACXX	5606856	4659244	9149705	8547363	463772	138570		0.83099	0.934168	0.0506871	0.0151448
MapSplice	SEQC_ILM_BGI_C_2_L01_CAGATC_AC0AYTACXX	6741121	5619666	11052337	10314843	567044	170450		0.83364	0.933273	0.0513053	0.0154221
MapSplice	SEQC_ILM_BGI_C_2_L02_CAGATC_AC0AYTACXX	6941374	5790879	11388219	10630602	583355	174262		0.834255	0.933474	0.0512244	0.015302
MapSplice	SEQC_ILM_BGI_C_3_L01_GGCTAC_AC0AYTACXX	5635458	4840720	9492152	8872507	476490	143155		0.858975	0.93472	0.0501983	0.0150814
MapSplice	SEQC_ILM_BGI_C_3_L02_GGCTAC_AC0AYTACXX	5929834	5095697	9991071	9332667	505574	152830		0.859332	0.934101	0.0506026	0.0152967
MapSplice	SEQC_ILM_BGI_C_4_L01_ATGTCA_AC0AYTACXX	5586602	4719389	9239661	8636952	461156	141553		0.844769	0.934769	0.0499105	0.0153202
MapSplice	SEQC_ILM_BGI_C_4_L02_ATGTCA_AC0AYTACXX	5718347	4833017	9457317	8836294	476218	144805		0.845177	0.934334	0.0503545	0.0153114
MapSplice	SEQC_ILM_BGI_D_1_L01_TGACCA_AC0AYTACXX	5970254	4810846	9371439	8691272	514160	166007		0.805803	0.927421	0.0548646	0.0177141
MapSplice	SEQC_ILM_BGI_D_1_L02_TGACCA_AC0AYTACXX	6142425	4950778	9646116	8943299	529173	173644		0.805997	0.92714	0.0548587	0.0180014
MapSplice	SEQC_ILM_BGI_D_2_L01_ACTTGA_AC0AYTACXX	6139726	4951263	9647529	8933580	540427	173522		0.806431	0.925997	0.0560171	0.0179862
MapSplice	SEQC_ILM_BGI_D_2_L02_ACTTGA_AC0AYTACXX	6329856	5108264	9956097	9216268	558402	181427		0.807011	0.925691	0.0560864	0.0182227
MapSplice	SEQC_ILM_BGI_D_3_L01_CTTGTA_AC0AYTACXX	5874730	4856335	9414124	8737668	509114	167342		0.826648	0.928145	0.0540798	0.0177756
MapSplice	SEQC_ILM_BGI_D_3_L02_CTTGTA_AC0AYTACXX	5831255	4820845	9347732	8675364	505027	167341		0.826725	0.928072	0.0540267	0.0179018
MapSplice	SEQC_ILM_BGI_D_4_L01_CCGTCC_AC0AYTACXX	4735936	3924842	7631476	7069931	421629	139916		0.828736	0.926417	0.0552487	0.0183341
MapSplice	SEQC_ILM_BGI_D_4_L02_CCGTCC_AC0AYTACXX	4614533	3823036	7434366	6887539	411215	135612		0.828477	0.926446	0.0553127	0.0182412
MapSplice	SEQC_ILM_MAY_A_1_L01_ATCACG_AD0E8UACXX	4183046	3453224	6650453	6205850	351169	93434		0.825529	0.933147	0.0528038	0.0140493
MapSplice	SEQC_ILM_MAY_A_1_L02_ATCACG_AD0E8UACXX	4089629	3376551	6506557	6072664	341668	92225		0.825637	0.933315	0.0525113	0.0141742
MapSplice	SEQC_ILM_MAY_A_2_L01_ACAGTG_AD0E8UACXX	7870867	6601119	12716145	11875395	661401	179349		0.838677	0.933883	0.0520127	0.014104
MapSplice	SEQC_ILM_MAY_A_2_L02_ACAGTG_AD0E8UACXX	7708274	6472035	12484397	11660733	648233	175431		0.839622	0.934025	0.0519235	0.014052
MapSplice	SEQC_ILM_MAY_A_3_L01_GATCAG_AD0E8UACXX	6032136	4933875	9486924	8813772	534371	138781		0.817932	0.929044	0.0563271	0.0146287
MapSplice	SEQC_ILM_MAY_A_3_L02_GATCAG_AD0E8UACXX	5887174	4814237	9259587	8600843	523907	134837		0.81775	0.928858	0.05658	0.0145619
MapSplice	SEQC_ILM_MAY_A_4_L01_AGTCAA_AD0E8UACXX	14078515	11800352	22729032	21211144	1196315	321573		0.838182	0.933218	0.0526338	0.0141481
MapSplice	SEQC_ILM_MAY_A_4_L02_AGTCAA_AD0E8UACXX	13714231	11496004	22132592	20649443	1172714	310435		0.838254	0.932988	0.0529858	0.0140261
MapSplice	SEQC_ILM_MAY_B_1_L01_CGATGT_AD0E8UACXX	7972166	6321497	12063940	11044150	769261	250529		0.792946	0.915468	0.0637653	0.0207668
MapSplice	SEQC_ILM_MAY_B_1_L02_CGATGT_AD0E8UACXX	7790448	6181512	11802220	10801177	754148	246895		0.793473	0.915182	0.0638988	0.0209194
MapSplice	SEQC_ILM_MAY_B_2_L01_GCCAAT_AD0E8UACXX	7263659	5691555	10847986	9920932	700172	226882		0.783566	0.914541	0.064544	0.0209147
MapSplice	SEQC_ILM_MAY_B_2_L02_GCCAAT_AD0E8UACXX	7069919	5544942	10581072	9673149	685331	222592		0.784301	0.914194	0.0647695	0.0210368
MapSplice	SEQC_ILM_MAY_B_3_L01_TAGCTT_AD0E8UACXX	8160182	6427637	12229786	11169636	802753	257397		0.787683	0.913314	0.0656392	0.0210467
MapSplice	SEQC_ILM_MAY_B_3_L02_TAGCTT_AD0E8UACXX	7960714	6278278	11948989	10915019	781113	252857		0.788658	0.913468	0.0653706	0.0211614
MapSplice	SEQC_ILM_MAY_B_4_L01_AGTTCC_AD0E8UACXX	7827302	6107595	11646814	10637574	763878	245362		0.780294	0.913346	0.0655869	0.0210669
MapSplice	SEQC_ILM_MAY_B_4_L02_AGTTCC_AD0E8UACXX	7673056	5988311	11414059	10423550	750092	240417		0.780434	0.91322	0.0657165	0.0210632
MapSplice	SEQC_ILM_MAY_C_1_L01_TTAGGC_AD0E8UACXX	5340101	4455121	8584555	7966601	481932	136022		0.834277	0.928016	0.0561394	0.015845
MapSplice	SEQC_ILM_MAY_C_1_L02_TTAGGC_AD0E8UACXX	5195500	4338024	8360270	7759470	469524	131276		0.834958	0.928136	0.0561613	0.0157024
MapSplice	SEQC_ILM_MAY_C_2_L01_CAGATC_AD0E8UACXX	6609076	5408226	10407896	9671348	573874	162674		0.818303	0.929232	0.0551383	0.0156299
MapSplice	SEQC_ILM_MAY_C_2_L02_CAGATC_AD0E8UACXX	6440593	5276220	10155150	9438766	559563	156821		0.819213	0.929456	0.0551014	0.0154425
MapSplice	SEQC_ILM_MAY_C_3_L01_GGCTAC_AD0E8UACXX	5800249	4883298	9402615	8720348	533352	148915		0.841912	0.927439	0.0567238	0.0158376
MapSplice	SEQC_ILM_MAY_C_3_L02_GGCTAC_AD0E8UACXX	5632391	4746760	9140904	8478839	517466	144599		0.842761	0.927571	0.0566099	0.0158189
MapSplice	SEQC_ILM_MAY_C_4_L01_ATGTCA_AD0E8UACXX	10191886	8357049	16009437	14876963	888426	244048		0.819971	0.929262	0.0554939	0.015244
MapSplice	SEQC_ILM_MAY_C_4_L02_ATGTCA_AD0E8UACXX	9939512	8156546	15621909	14517107	864949	239853		0.820618	0.929279	0.0553677	0.0153536
MapSplice	SEQC_ILM_MAY_D_1_L01_TGACCA_AD0E8UACXX	6705262	5280656	10065996	9273497	604439	188060		0.787539	0.92127	0.0600476	0.0186827
MapSplice	SEQC_ILM_MAY_D_1_L02_TGACCA_AD0E8UACXX	6538265	5118529	9767166	9002455	584628	180083		0.782857	0.921706	0.0598565	0.0184376
MapSplice	SEQC_ILM_MAY_D_2_L01_ACTTGA_AD0E8UACXX	5591417	4455825	8524183	7827763	536394	160026		0.796904	0.918301	0.0629261	0.0187732
MapSplice	SEQC_ILM_MAY_D_2_L02_ACTTGA_AD0E8UACXX	5444919	4340778	8304916	7624440	522919	157557		0.797216	0.918063	0.062965	0.0189715
MapSplice	SEQC_ILM_MAY_D_3_L01_CTTGTA_AD0E8UACXX	7918220	6368265	12157481	11173800	751375	232306		0.804255	0.919088	0.0618035	0.0191081
MapSplice	SEQC_ILM_MAY_D_3_L02_CTTGTA_AD0E8UACXX	7757043	6243088	11920361	10953532	738724	228105		0.804828	0.918893	0.0619716	0.0191357
MapSplice	SEQC_ILM_MAY_D_4_L01_CCGTCC_AD0E8UACXX	7807805	6237497	11808740	10917096	681937	209707		0.79888	0.924493	0.0577485	0.0177586
MapSplice	SEQC_ILM_MAY_D_4_L02_CCGTCC_AD0E8UACXX	7610197	6085618	11520353	10653526	661997	204830		0.799666	0.924757	0.0574633	0.0177798
Novoalign	SEQC_ILM_BGI_A_1_L01_ATCACG_AC0AYTACXX	5728703	4842139	9614938	9048309	462571	104058		0.845242	0.941068	0.0481096	0.0108225
Novoalign	SEQC_ILM_BGI_A_1_L02_ATCACG_AC0AYTACXX	5571062	4721383	9373485	8818630	453147	101708		0.847483	0.940806	0.0483435	0.0108506
Novoalign	SEQC_ILM_BGI_A_2_L01_ACAGTG_AC0AYTACXX	4720566	4055018	8050810	7582892	380856	87062		0.859011	0.941879	0.0473065	0.0108141
Novoalign	SEQC_ILM_BGI_A_2_L02_ACAGTG_AC0AYTACXX	4650793	3997089	7939271	7477176	376526	85569		0.859442	0.941796	0.0474258	0.0107779
Novoalign	SEQC_ILM_BGI_A_3_L01_GATCAG_AC0AYTACXX	5691880	5013152	9939969	9361698	469507	108764		0.880755	0.941824	0.0472343	0.0109421
Novoalign	SEQC_ILM_BGI_A_3_L02_GATCAG_AC0AYTACXX	5528629	4870753	9660697	9098049	456593	106055		0.881006	0.941759	0.0472629	0.010978
Novoalign	SEQC_ILM_BGI_A_4_L01_AGTCAA_AC0AYTACXX	6441800	5733741	11375412	10725772	525775	123865		0.890084	0.942891	0.0462203	0.0108888
Novoalign	SEQC_ILM_BGI_A_4_L02_AGTCAA_AC0AYTACXX	6642571	5915546	11740381	11070435	541203	128743		0.890551	0.942937	0.0460976	0.0109658
Novoalign	SEQC_ILM_BGI_B_1_L01_CGATGT_AC0AYTACXX	6814407	5566079	11052221	10210030	649036	193155		0.81681	0.923799	0.0587245	0.0174766
Novoalign	SEQC_ILM_BGI_B_1_L02_CGATGT_AC0AYTACXX	6967043	5707115	11329633	10463425	667668	198540		0.819159	0.923545	0.0589311	0.017524
Novoalign	SEQC_ILM_BGI_B_2_L01_GCCAAT_AC0AYTACXX	6651723	5429546	10777823	9932683	654582	190558		0.816262	0.921585	0.0607342	0.0176806
Novoalign	SEQC_ILM_BGI_B_2_L02_GCCAAT_AC0AYTACXX	6894494	5628921	11178081	10302045	677083	198953		0.816437	0.921629	0.0605724	0.0177985
Novoalign	SEQC_ILM_BGI_B_3_L01_TAGCTT_AC0AYTACXX	7065028	5850066	11597909	10708214	683611	206084		0.828032	0.923288	0.0589426	0.0177691
Novoalign	SEQC_ILM_BGI_B_3_L02_TAGCTT_AC0AYTACXX	7264210	6018963	11938017	11021392	703311	213314		0.828578	0.923218	0.0589136	0.0178685
Novoalign	SEQC_ILM_BGI_B_4_L01_AGTTCC_AC0AYTACXX	5331349	4423712	8775552	8105934	514494	155124		0.829755	0.923695	0.0586281	0.0176768
Novoalign	SEQC_ILM_BGI_B_4_L02_AGTTCC_AC0AYTACXX	5166673	4286333	8505816	7856539	498112	151165		0.829612	0.923667	0.0585613	0.017772
Novoalign	SEQC_ILM_BGI_C_1_L01_TTAGGC_AC0AYTACXX	5290897	4533598	9005087	8456627	439949	108511		0.856868	0.939094	0.0488556	0.01205
Novoalign	SEQC_ILM_BGI_C_1_L02_TTAGGC_AC0AYTACXX	5606856	4817514	9567471	8982667	470017	114787		0.859218	0.938876	0.0491266	0.0119976
Novoalign	SEQC_ILM_BGI_C_2_L01_CAGATC_AC0AYTACXX	6741121	5798758	11510537	10797155	572933	140449		0.860207	0.938024	0.0497747	0.0122018
Novoalign	SEQC_ILM_BGI_C_2_L02_CAGATC_AC0AYTACXX	6941374	5974753	11864407	11129424	590594	144389		0.860745	0.938051	0.0497786	0.0121699
Novoalign	SEQC_ILM_BGI_C_3_L01_GGCTAC_AC0AYTACXX	5635458	4954208	9828492	9227196	481508	119788		0.879114	0.938821	0.048991	0.0121878
Novoalign	SEQC_ILM_BGI_C_3_L02_GGCTAC_AC0AYTACXX	5929834	5214651	10349455	9714691	508020	126744		0.879392	0.938667	0.0490866	0.0122464
Novoalign	SEQC_ILM_BGI_C_4_L01_ATGTCA_AC0AYTACXX	5586602	4851641	9623396	9032936	471661	118799		0.868442	0.938643	0.0490119	0.0123448
Novoalign	SEQC_ILM_BGI_C_4_L02_ATGTCA_AC0AYTACXX	5718347	4969287	9860327	9252715	486790	120822		0.869008	0.938378	0.0493685	0.0122533
Novoalign	SEQC_ILM_BGI_D_1_L01_TGACCA_AC0AYTACXX	5970254	4958408	9844524	9162066	534133	148325		0.830519	0.930676	0.0542569	0.0150668
Novoalign	SEQC_ILM_BGI_D_1_L02_TGACCA_AC0AYTACXX	6142425	5114109	10151520	9445171	551465	154884		0.832588	0.930419	0.0543234	0.0152572
Novoalign	SEQC_ILM_BGI_D_2_L01_ACTTGA_AC0AYTACXX	6139726	5110429	10139801	9422407	561938	155456		0.832355	0.92925	0.055419	0.0153313
Novoalign	SEQC_ILM_BGI_D_2_L02_ACTTGA_AC0AYTACXX	6329856	5271364	10463718	9720497	580714	162507		0.832778	0.928972	0.0554979	0.0155305
Novoalign	SEQC_ILM_BGI_D_3_L01_CTTGTA_AC0AYTACXX	5874730	4969204	9849770	9167538	530380	151852		0.845861	0.930736	0.0538469	0.0154168
Novoalign	SEQC_ILM_BGI_D_3_L02_CTTGTA_AC0AYTACXX	5831255	4933340	9782596	9105638	525990	150968		0.846017	0.9308	0.0537679	0.0154323
Novoalign	SEQC_ILM_BGI_D_4_L01_CCGTCC_AC0AYTACXX	4735936	4021323	7979723	7420370	434715	124638		0.849108	0.929903	0.0544775	0.0156193
Novoalign	SEQC_ILM_BGI_D_4_L02_CCGTCC_AC0AYTACXX	4614533	3917196	7775583	7229836	424417	121330		0.848882	0.929813	0.0545833	0.015604
Novoalign	SEQC_ILM_MAY_A_1_L01_ATCACG_AD0E8UACXX	4183046	3520548	6973189	6528387	361960	82842		0.841623	0.936213	0.0519074	0.0118801
Novoalign	SEQC_ILM_MAY_A_1_L02_ATCACG_AD0E8UACXX	4089629	3458728	6847760	6412812	353501	81447		0.845731	0.936483	0.0516229	0.011894
Novoalign	SEQC_ILM_MAY_A_2_L01_ACAGTG_AD0E8UACXX	7870867	6743131	13364665	12519506	684769	160390		0.85672	0.936762	0.0512373	0.012001
Novoalign	SEQC_ILM_MAY_A_2_L02_ACAGTG_AD0E8UACXX	7708274	6605466	13092187	12263508	671088	157591		0.856932	0.936704	0.0512587	0.012037
Novoalign	SEQC_ILM_MAY_A_3_L01_GATCAG_AD0E8UACXX	6032136	5041451	9986777	9304265	557954	124558		0.835765	0.931658	0.0558693	0.0124723
Novoalign	SEQC_ILM_MAY_A_3_L02_GATCAG_AD0E8UACXX	5887174	4920727	9748613	9082393	545171	121049		0.835839	0.93166	0.0559229	0.012417
Novoalign	SEQC_ILM_MAY_A_4_L01_AGTCAA_AD0E8UACXX	14078515	12067221	23945841	22414171	1242918	288752		0.857137	0.936036	0.0519054	0.0120585
Novoalign	SEQC_ILM_MAY_A_4_L02_AGTCAA_AD0E8UACXX	13714231	11764776	23348070	21853185	1214004	280881		0.857852	0.935974	0.0519959	0.0120302
Novoalign	SEQC_ILM_MAY_B_1_L01_CGATGT_AD0E8UACXX	7972166	6435477	12766812	11698248	822081	246483		0.807243	0.916301	0.064392	0.0193065
Novoalign	SEQC_ILM_MAY_B_1_L02_CGATGT_AD0E8UACXX	7790448	6327535	12546675	11492814	809772	244089		0.812217	0.916005	0.0645408	0.0194545
Novoalign	SEQC_ILM_MAY_B_2_L01_GCCAAT_AD0E8UACXX	7263659	5833479	11558105	10580771	752121	225213		0.803105	0.915442	0.065073	0.0194853
Novoalign	SEQC_ILM_MAY_B_2_L02_GCCAAT_AD0E8UACXX	7069919	5681243	11257172	10305925	731933	219314		0.80358	0.915499	0.0650193	0.0194822
Novoalign	SEQC_ILM_MAY_B_3_L01_TAGCTT_AD0E8UACXX	8160182	6567545	13012933	11892679	863773	256481		0.804828	0.913912	0.066378	0.0197097
Novoalign	SEQC_ILM_MAY_B_3_L02_TAGCTT_AD0E8UACXX	7960714	6413151	12708061	11615098	841581	251382		0.8056	0.913995	0.0662242	0.0197813
Novoalign	SEQC_ILM_MAY_B_4_L01_AGTTCC_AD0E8UACXX	7827302	6254873	12401284	11333132	824799	243353		0.79911	0.913868	0.0665092	0.0196232
Novoalign	SEQC_ILM_MAY_B_4_L02_AGTTCC_AD0E8UACXX	7673056	6134570	12164624	11116463	810372	237789		0.799495	0.913835	0.0666171	0.0195476
Novoalign	SEQC_ILM_MAY_C_1_L01_TTAGGC_AD0E8UACXX	5340101	4535549	8994140	8374122	496795	123223		0.849338	0.931064	0.0552354	0.0137004
Novoalign	SEQC_ILM_MAY_C_1_L02_TTAGGC_AD0E8UACXX	5195500	4439764	8800316	8195605	485203	119508		0.85454	0.931285	0.0551347	0.01358
Novoalign	SEQC_ILM_MAY_C_2_L01_CAGATC_AD0E8UACXX	6609076	5550569	11001593	10251605	600471	149517		0.83984	0.931829	0.0545804	0.0135905
Novoalign	SEQC_ILM_MAY_C_2_L02_CAGATC_AD0E8UACXX	6440593	5411979	10728580	9999838	584777	143965		0.840292	0.932075	0.0545065	0.0134188
Novoalign	SEQC_ILM_MAY_C_3_L01_GGCTAC_AD0E8UACXX	5800249	4982652	9882210	9190557	555347	136306		0.859041	0.93001	0.0561966	0.0137931
Novoalign	SEQC_ILM_MAY_C_3_L02_GGCTAC_AD0E8UACXX	5632391	4841080	9602211	8931609	537279	133323		0.859507	0.930162	0.0559537	0.0138846
Novoalign	SEQC_ILM_MAY_C_4_L01_ATGTCA_AD0E8UACXX	10191886	8546437	16945214	15776345	941492	227377		0.838553	0.931021	0.0555609	0.0134184
Novoalign	SEQC_ILM_MAY_C_4_L02_ATGTCA_AD0E8UACXX	9939512	8340616	16539072	15399939	916725	222408		0.839137	0.931125	0.0554278	0.0134474
Novoalign	SEQC_ILM_MAY_D_1_L01_TGACCA_AD0E8UACXX	6705262	5374568	10644751	9820788	642263	181700		0.801545	0.922594	0.0603361	0.0170694
Novoalign	SEQC_ILM_MAY_D_1_L02_TGACCA_AD0E8UACXX	6538265	5266650	10426798	9620137	628948	177713		0.805512	0.922636	0.0603203	0.0170439
Novoalign	SEQC_ILM_MAY_D_2_L01_ACTTGA_AD0E8UACXX	5591417	4568154	9048451	8323690	570402	154359		0.816994	0.919902	0.0630386	0.0170592
Novoalign	SEQC_ILM_MAY_D_2_L02_ACTTGA_AD0E8UACXX	5444919	4449940	8815103	8108332	555238	151533		0.817265	0.919823	0.0629871	0.0171902
Novoalign	SEQC_ILM_MAY_D_3_L01_CTTGTA_AD0E8UACXX	7918220	6508324	12894307	11865279	803955	225073		0.821943	0.920195	0.0623496	0.0174552
Novoalign	SEQC_ILM_MAY_D_3_L02_CTTGTA_AD0E8UACXX	7757043	6380817	12642918	11632014	789607	221297		0.822584	0.920042	0.0624545	0.0175036
Novoalign	SEQC_ILM_MAY_D_4_L01_CCGTCC_AD0E8UACXX	7807805	6353593	12601134	11653519	741068	206547		0.813749	0.924799	0.0588096	0.0163911
Novoalign	SEQC_ILM_MAY_D_4_L02_CCGTCC_AD0E8UACXX	7610197	6198649	12295671	11372835	721195	201641		0.814519	0.924946	0.0586544	0.0163993
Novoalign Multihit	SEQC_ILM_BGI_A_1_L01_ATCACG_AC0AYTACXX	5728703	4842139	48613875	47971483	509075	133317		0.845242	0.986786	0.0104718	0.00274237
Novoalign Multihit	SEQC_ILM_BGI_A_1_L02_ATCACG_AC0AYTACXX	5571062	4721383	47361116	46745754	492280	123082		0.847483	0.987007	0.0103942	0.0025988
Novoalign Multihit	SEQC_ILM_BGI_A_2_L01_ACAGTG_AC0AYTACXX	4720566	4055018	40584355	40066001	412873	105481		0.859011	0.987228	0.0101732	0.00259906
Novoalign Multihit	SEQC_ILM_BGI_A_2_L02_ACAGTG_AC0AYTACXX	4650793	3997089	40043772	39535437	406142	102193		0.859442	0.987306	0.0101425	0.00255203
Novoalign Multihit	SEQC_ILM_BGI_A_3_L01_GATCAG_AC0AYTACXX	5691880	5013152	49108208	48467889	506360	133959		0.880755	0.986961	0.0103111	0.00272783
Novoalign Multihit	SEQC_ILM_BGI_A_3_L02_GATCAG_AC0AYTACXX	5528629	4870753	47712964	47084151	496335	132478		0.881006	0.986821	0.0104025	0.00277656
Novoalign Multihit	SEQC_ILM_BGI_A_4_L01_AGTCAA_AC0AYTACXX	6441800	5733742	56068898	55332779	576372	159747		0.890084	0.986871	0.0102797	0.00284912
Novoalign Multihit	SEQC_ILM_BGI_A_4_L02_AGTCAA_AC0AYTACXX	6642571	5915546	57859066	57103326	592107	163633		0.890551	0.986938	0.0102336	0.00282813
Novoalign Multihit	SEQC_ILM_BGI_B_1_L01_CGATGT_AC0AYTACXX	6814407	5566080	46249897	45340663	689890	219344		0.816811	0.980341	0.0149166	0.00474258
Novoalign Multihit	SEQC_ILM_BGI_B_1_L02_CGATGT_AC0AYTACXX	6967043	5707115	47374462	46436236	709769	228457		0.819159	0.980196	0.0149821	0.00482237
Novoalign Multihit	SEQC_ILM_BGI_B_2_L01_GCCAAT_AC0AYTACXX	6651723	5429546	44973675	44063830	692882	216963		0.816262	0.979769	0.0154064	0.00482422
Novoalign Multihit	SEQC_ILM_BGI_B_2_L02_GCCAAT_AC0AYTACXX	6894494	5628921	46656474	45710582	718914	226978		0.816437	0.979726	0.0154087	0.00486488
Novoalign Multihit	SEQC_ILM_BGI_B_3_L01_TAGCTT_AC0AYTACXX	7065028	5850066	47522890	46564325	724125	234440		0.828032	0.979829	0.0152374	0.0049332
Novoalign Multihit	SEQC_ILM_BGI_B_3_L02_TAGCTT_AC0AYTACXX	7264210	6018963	48892076	47890928	753304	247844		0.828578	0.979523	0.0154075	0.00506921
Novoalign Multihit	SEQC_ILM_BGI_B_4_L01_AGTTCC_AC0AYTACXX	5331349	4423712	36020776	35300176	544130	176470		0.829755	0.979995	0.015106	0.00489912
Novoalign Multihit	SEQC_ILM_BGI_B_4_L02_AGTTCC_AC0AYTACXX	5166673	4286333	34920012	34224975	525288	169749		0.829612	0.980096	0.0150426	0.00486108
Novoalign Multihit	SEQC_ILM_BGI_C_1_L01_TTAGGC_AC0AYTACXX	5290897	4533591	43903988	43292479	478667	132842		0.856866	0.986072	0.0109026	0.00302574
Novoalign Multihit	SEQC_ILM_BGI_C_1_L02_TTAGGC_AC0AYTACXX	5606856	4817513	46621856	45975238	507647	138971		0.859218	0.986131	0.0108886	0.00298081
Novoalign Multihit	SEQC_ILM_BGI_C_2_L01_CAGATC_AC0AYTACXX	6741121	5798758	55844805	55050835	622234	171736		0.860207	0.985783	0.0111422	0.00307524
Novoalign Multihit	SEQC_ILM_BGI_C_2_L02_CAGATC_AC0AYTACXX	6941374	5974753	57551579	56730436	641614	179529		0.860745	0.985732	0.0111485	0.00311945
Novoalign Multihit	SEQC_ILM_BGI_C_3_L01_GGCTAC_AC0AYTACXX	5635458	4954208	46891281	46229772	518286	143223		0.879114	0.985893	0.0110529	0.00305436
Novoalign Multihit	SEQC_ILM_BGI_C_3_L02_GGCTAC_AC0AYTACXX	5929834	5214652	49349925	48649959	547034	152932		0.879393	0.985816	0.0110848	0.00309893
Novoalign Multihit	SEQC_ILM_BGI_C_4_L01_ATGTCA_AC0AYTACXX	5586602	4851641	45596005	44943287	509555	143163		0.868442	0.985685	0.0111754	0.00313981
Novoalign Multihit	SEQC_ILM_BGI_C_4_L02_ATGTCA_AC0AYTACXX	5718347	4969287	46701826	46026047	528093	147686		0.869008	0.98553	0.0113078	0.00316232
Novoalign Multihit	SEQC_ILM_BGI_D_1_L01_TGACCA_AC0AYTACXX	5970254	4958408	43959348	43202345	578403	178600		0.830519	0.982779	0.0131577	0.00406284
Novoalign Multihit	SEQC_ILM_BGI_D_1_L02_TGACCA_AC0AYTACXX	6142425	5114109	45320636	44553835	588274	178527		0.832588	0.983081	0.0129803	0.0039392
Novoalign Multihit	SEQC_ILM_BGI_D_2_L01_ACTTGA_AC0AYTACXX	6139726	5110429	44761007	43982000	599357	179650		0.832355	0.982596	0.0133902	0.00401354
Novoalign Multihit	SEQC_ILM_BGI_D_2_L02_ACTTGA_AC0AYTACXX	6329856	5271364	46279255	45464876	623293	191086		0.832778	0.982403	0.0134681	0.00412898
Novoalign Multihit	SEQC_ILM_BGI_D_3_L01_CTTGTA_AC0AYTACXX	5874730	4969204	42950022	42199510	570350	180162		0.845861	0.982526	0.0132794	0.00419469
Novoalign Multihit	SEQC_ILM_BGI_D_3_L02_CTTGTA_AC0AYTACXX	5831255	4933340	42655673	41914064	563641	177968		0.846017	0.982614	0.0132137	0.0041722
Novoalign Multihit	SEQC_ILM_BGI_D_4_L01_CCGTCC_AC0AYTACXX	4735936	4021323	34831190	34210260	469924	151006		0.849108	0.982173	0.0134915	0.00433537
Novoalign Multihit	SEQC_ILM_BGI_D_4_L02_CCGTCC_AC0AYTACXX	4614533	3917196	33945886	33353885	451363	140638		0.848882	0.98256	0.0132965	0.00414301
Novoalign Multihit	SEQC_ILM_MAY_A_1_L01_ATCACG_AD0E8UACXX	4183046	3520547	33676297	33189065	387720	99512		0.841623	0.985532	0.0115131	0.00295496
Novoalign Multihit	SEQC_ILM_MAY_A_1_L02_ATCACG_AD0E8UACXX	4089629	3458728	33079891	32600337	380441	99113		0.845731	0.985503	0.0115007	0.00299617
Novoalign Multihit	SEQC_ILM_MAY_A_2_L01_ACAGTG_AD0E8UACXX	7870867	6743131	64647295	63715131	737236	194928		0.85672	0.985581	0.011404	0.00301525
Novoalign Multihit	SEQC_ILM_MAY_A_2_L02_ACAGTG_AD0E8UACXX	7708274	6605466	63350250	62433887	723303	193060		0.856932	0.985535	0.0114175	0.0030475
Novoalign Multihit	SEQC_ILM_MAY_A_3_L01_GATCAG_AD0E8UACXX	6032136	5041451	47677516	46922333	601136	154047		0.835765	0.984161	0.0126084	0.00323102
Novoalign Multihit	SEQC_ILM_MAY_A_3_L02_GATCAG_AD0E8UACXX	5887174	4920727	46558401	45827642	584233	146526		0.835839	0.984304	0.0125484	0.00314714
Novoalign Multihit	SEQC_ILM_MAY_A_4_L01_AGTCAA_AD0E8UACXX	14078515	12067220	116111755	114423712	1336755	351288		0.857137	0.985462	0.0115127	0.00302543
Novoalign Multihit	SEQC_ILM_MAY_A_4_L02_AGTCAA_AD0E8UACXX	13714231	11764776	113219126	111560393	1311110	347623		0.857852	0.985349	0.0115803	0.00307036
Novoalign Multihit	SEQC_ILM_MAY_B_1_L01_CGATGT_AD0E8UACXX	7972166	6435707	51248652	50087565	876913	284174		0.807272	0.977344	0.0171109	0.005545
Novoalign Multihit	SEQC_ILM_MAY_B_1_L02_CGATGT_AD0E8UACXX	7790448	6327535	50363359	49225562	859232	278565		0.812217	0.977408	0.0170607	0.0055311
Novoalign Multihit	SEQC_ILM_MAY_B_2_L01_GCCAAT_AD0E8UACXX	7263659	5833479	46245215	45182725	801927	260563		0.803105	0.977025	0.0173408	0.00563438
Novoalign Multihit	SEQC_ILM_MAY_B_2_L02_GCCAAT_AD0E8UACXX	7069919	5681243	45056731	44024598	779523	252610		0.80358	0.977093	0.0173009	0.00560649
Novoalign Multihit	SEQC_ILM_MAY_B_3_L01_TAGCTT_AD0E8UACXX	8160182	6567545	51536183	50309734	925526	300923		0.804828	0.976202	0.0179588	0.00583906
Novoalign Multihit	SEQC_ILM_MAY_B_3_L02_TAGCTT_AD0E8UACXX	7960714	6413149	50301279	49126015	890509	284755		0.8056	0.976636	0.0177035	0.00566099
Novoalign Multihit	SEQC_ILM_MAY_B_4_L01_AGTTCC_AD0E8UACXX	7827302	6254873	49520732	48363447	876458	280827		0.79911	0.97663	0.0176988	0.0056709
Novoalign Multihit	SEQC_ILM_MAY_B_4_L02_AGTTCC_AD0E8UACXX	7673056	6134570	48558954	47426182	860966	271806		0.799495	0.976672	0.0177303	0.00559744
Novoalign Multihit	SEQC_ILM_MAY_C_1_L01_TTAGGC_AD0E8UACXX	5340101	4535549	42055081	41367271	537090	150720		0.849338	0.983645	0.0127711	0.00358387
Novoalign Multihit	SEQC_ILM_MAY_C_1_L02_TTAGGC_AD0E8UACXX	5195500	4439762	41207459	40543611	520084	143764		0.85454	0.98389	0.0126211	0.00348879
Novoalign Multihit	SEQC_ILM_MAY_C_2_L01_CAGATC_AD0E8UACXX	6609076	5550569	51499716	50672079	646484	181153		0.83984	0.983929	0.0125532	0.00351755
Novoalign Multihit	SEQC_ILM_MAY_C_2_L02_CAGATC_AD0E8UACXX	6440593	5411979	50257828	49465301	623717	168810		0.840292	0.984231	0.0124103	0.00335888
Novoalign Multihit	SEQC_ILM_MAY_C_3_L01_GGCTAC_AD0E8UACXX	5800249	4982652	45464522	44705052	595645	163825		0.859041	0.983295	0.0131013	0.00360336
Novoalign Multihit	SEQC_ILM_MAY_C_3_L02_GGCTAC_AD0E8UACXX	5632391	4841079	44189515	43458880	573845	156790		0.859507	0.983466	0.012986	0.00354813
Novoalign Multihit	SEQC_ILM_MAY_C_4_L01_ATGTCA_AD0E8UACXX	10191886	8546437	78476902	77183423	1015187	278292		0.838553	0.983518	0.0129361	0.00354616
Novoalign Multihit	SEQC_ILM_MAY_C_4_L02_ATGTCA_AD0E8UACXX	9939512	8340619	76663511	75407798	985075	270638		0.839138	0.98362	0.0128493	0.00353021
Novoalign Multihit	SEQC_ILM_MAY_D_1_L01_TGACCA_AD0E8UACXX	6705262	5374569	45234981	44337179	685373	212429		0.801545	0.980152	0.0151514	0.00469612
Novoalign Multihit	SEQC_ILM_MAY_D_1_L02_TGACCA_AD0E8UACXX	6538265	5266650	44308238	43434959	669118	204161		0.805512	0.980291	0.0151014	0.00460774
Novoalign Multihit	SEQC_ILM_MAY_D_2_L01_ACTTGA_AD0E8UACXX	5591417	4568154	38557893	37768618	608243	181032		0.816994	0.97953	0.0157748	0.00469507
Novoalign Multihit	SEQC_ILM_MAY_D_2_L02_ACTTGA_AD0E8UACXX	5444919	4449940	37530777	36768748	588552	173477		0.817265	0.979696	0.0156818	0.00462226
Novoalign Multihit	SEQC_ILM_MAY_D_3_L01_CTTGTA_AD0E8UACXX	7918220	6508324	54286569	53173409	853438	259722		0.821943	0.979495	0.015721	0.00478428
Novoalign Multihit	SEQC_ILM_MAY_D_3_L02_CTTGTA_AD0E8UACXX	7757043	6380817	53267421	52162532	844904	259985		0.822584	0.979258	0.0158616	0.00488075
Novoalign Multihit	SEQC_ILM_MAY_D_4_L01_CCGTCC_AD0E8UACXX	7807805	6353593	53034682	51994617	794303	245762		0.813749	0.980389	0.014977	0.00463399
Novoalign Multihit	SEQC_ILM_MAY_D_4_L02_CCGTCC_AD0E8UACXX	7610197	6198649	51746674	50747140	766230	233304		0.814519	0.980684	0.0148073	0.00450858
OSA	SEQC_ILM_BGI_A_1_L01_ATCACG_AC0AYTACXX	5728703	4855820	10168685	9555170	493323	120192		0.84763	0.939666	0.0485139	0.0118198
OSA	SEQC_ILM_BGI_A_1_L02_ATCACG_AC0AYTACXX	5571062	4719312	9890834	9291551	481769	117514		0.847112	0.93941	0.0487086	0.0118811
OSA	SEQC_ILM_BGI_A_2_L01_ACAGTG_AC0AYTACXX	4720566	4056326	8491227	7984298	405488	101441		0.859288	0.9403	0.0477538	0.0119466
OSA	SEQC_ILM_BGI_A_2_L02_ACAGTG_AC0AYTACXX	4650793	3994576	8368632	7868747	400711	99174		0.858902	0.940267	0.0478825	0.0118507
OSA	SEQC_ILM_BGI_A_3_L01_GATCAG_AC0AYTACXX	5691880	5028481	10440012	9824478	491822	123712		0.883448	0.941041	0.0471093	0.0118498
OSA	SEQC_ILM_BGI_A_3_L02_GATCAG_AC0AYTACXX	5528629	4881499	10140274	9542710	477400	120164		0.882949	0.94107	0.0470796	0.0118502
OSA	SEQC_ILM_BGI_A_4_L01_AGTCAA_AC0AYTACXX	6441800	5746163	11940484	11246945	552620	140919		0.892012	0.941917	0.0462812	0.0118018
OSA	SEQC_ILM_BGI_A_4_L02_AGTCAA_AC0AYTACXX	6642571	5924384	12314438	11600577	567592	146269		0.891881	0.942031	0.0460916	0.0118778
OSA	SEQC_ILM_BGI_B_1_L01_CGATGT_AC0AYTACXX	6814407	5567898	11248557	10369130	668935	210492		0.817077	0.921819	0.0594685	0.0187128
OSA	SEQC_ILM_BGI_B_1_L02_CGATGT_AC0AYTACXX	6967043	5688907	11500593	10599682	685347	215564		0.816545	0.921664	0.0595923	0.0187437
OSA	SEQC_ILM_BGI_B_2_L01_GCCAAT_AC0AYTACXX	6651723	5418282	10961814	10080819	673480	207515		0.814568	0.919631	0.0614387	0.0189307
OSA	SEQC_ILM_BGI_B_2_L02_GCCAAT_AC0AYTACXX	6894494	5612906	11359864	10447204	696392	216268		0.814114	0.919659	0.0613028	0.0190379
OSA	SEQC_ILM_BGI_B_3_L01_TAGCTT_AC0AYTACXX	7065028	5869880	11803229	10881268	700182	221779		0.830836	0.921889	0.0593212	0.0187897
OSA	SEQC_ILM_BGI_B_3_L02_TAGCTT_AC0AYTACXX	7264210	6035103	12142124	11191248	720935	229941		0.8308	0.921688	0.0593747	0.0189375
OSA	SEQC_ILM_BGI_B_4_L01_AGTTCC_AC0AYTACXX	5331349	4433315	8927578	8233508	526546	167524		0.831556	0.922256	0.0589797	0.0187648
OSA	SEQC_ILM_BGI_B_4_L02_AGTTCC_AC0AYTACXX	5166673	4292117	8648393	7975442	509967	162984		0.830731	0.922188	0.0589667	0.0188456
OSA	SEQC_ILM_BGI_C_1_L01_TTAGGC_AC0AYTACXX	5290897	4543214	9439440	8852193	463784	123463		0.858685	0.937788	0.0491326	0.0130795
OSA	SEQC_ILM_BGI_C_1_L02_TTAGGC_AC0AYTACXX	5606856	4813071	10002401	9378588	493352	130461		0.858426	0.937634	0.0493234	0.013043
OSA	SEQC_ILM_BGI_C_2_L01_CAGATC_AC0AYTACXX	6741121	5794773	12027458	11266879	601497	159082		0.859616	0.936763	0.0500103	0.0132266
OSA	SEQC_ILM_BGI_C_2_L02_CAGATC_AC0AYTACXX	6941374	5965924	12388781	11605270	619604	163907		0.859473	0.936756	0.0500133	0.0132303
OSA	SEQC_ILM_BGI_C_3_L01_GGCTAC_AC0AYTACXX	5635458	4965030	10249004	9613026	501522	134456		0.881034	0.937947	0.0489337	0.0131189
OSA	SEQC_ILM_BGI_C_3_L02_GGCTAC_AC0AYTACXX	5929834	5222195	10783178	10112092	529314	141772		0.880665	0.937765	0.049087	0.0131475
OSA	SEQC_ILM_BGI_C_4_L01_ATGTCA_AC0AYTACXX	5586602	4852883	10026473	9401956	491365	133152		0.868665	0.937713	0.0490068	0.01328
OSA	SEQC_ILM_BGI_C_4_L02_ATGTCA_AC0AYTACXX	5718347	4966597	10262089	9620040	506845	135204		0.868537	0.937435	0.04939	0.0131751
OSA	SEQC_ILM_BGI_D_1_L01_TGACCA_AC0AYTACXX	5970254	4972840	10158563	9437306	556559	164698		0.832936	0.929	0.0547872	0.0162127
OSA	SEQC_ILM_BGI_D_1_L02_TGACCA_AC0AYTACXX	6142425	5111403	10448238	9705177	572536	170525		0.832147	0.928882	0.0547974	0.0163209
OSA	SEQC_ILM_BGI_D_2_L01_ACTTGA_AC0AYTACXX	6139726	5112803	10435648	9681412	583270	170966		0.832741	0.927725	0.0558921	0.0163829
OSA	SEQC_ILM_BGI_D_2_L02_ACTTGA_AC0AYTACXX	6329856	5268854	10764879	9984493	601964	178422		0.832381	0.927506	0.0559193	0.0165745
OSA	SEQC_ILM_BGI_D_3_L01_CTTGTA_AC0AYTACXX	5874730	4993443	10135648	9423819	546641	165188		0.849987	0.92977	0.0539325	0.0162977
OSA	SEQC_ILM_BGI_D_3_L02_CTTGTA_AC0AYTACXX	5831255	4953202	10058296	9353012	541425	163859		0.849423	0.92988	0.0538287	0.0162909
OSA	SEQC_ILM_BGI_D_4_L01_CCGTCC_AC0AYTACXX	4735936	4029567	8198325	7614102	448618	135605		0.850849	0.928739	0.0547207	0.0165406
OSA	SEQC_ILM_BGI_D_4_L02_CCGTCC_AC0AYTACXX	4614533	3921832	7983895	7413221	438625	132049		0.849887	0.928522	0.0549387	0.0165394
OSA	SEQC_ILM_MAY_A_1_L01_ATCACG_AD0E8UACXX	4183046	3626070	7498418	7011866	389029	97523		0.866849	0.935113	0.0518815	0.0130058
OSA	SEQC_ILM_MAY_A_1_L02_ATCACG_AD0E8UACXX	4089629	3543311	7327127	6852578	378252	96297		0.866414	0.935234	0.0516235	0.0131425
OSA	SEQC_ILM_MAY_A_2_L01_ACAGTG_AD0E8UACXX	7870867	6865240	14240525	13323843	729910	186772		0.872234	0.935629	0.0512558	0.0131155
OSA	SEQC_ILM_MAY_A_2_L02_ACAGTG_AD0E8UACXX	7708274	6720707	13943724	13045204	715270	183250		0.871882	0.935561	0.0512969	0.0131421
OSA	SEQC_ILM_MAY_A_3_L01_GATCAG_AD0E8UACXX	6032136	5149221	10654528	9915897	592772	145859		0.853631	0.930674	0.0556357	0.0136899
OSA	SEQC_ILM_MAY_A_3_L02_GATCAG_AD0E8UACXX	5887174	5022011	10396788	9675023	579975	141790		0.853043	0.930578	0.0557841	0.0136379
OSA	SEQC_ILM_MAY_A_4_L01_AGTCAA_AD0E8UACXX	14078515	12287752	25543492	23881987	1324069	337436		0.872802	0.934954	0.0518359	0.0132103
OSA	SEQC_ILM_MAY_A_4_L02_AGTCAA_AD0E8UACXX	13714231	11972198	24895047	23273830	1294238	326979		0.872976	0.934878	0.0519878	0.0131343
OSA	SEQC_ILM_MAY_B_1_L01_CGATGT_AD0E8UACXX	7972166	6565352	13193448	12059445	861313	272690		0.823534	0.914048	0.0652834	0.0206686
OSA	SEQC_ILM_MAY_B_1_L02_CGATGT_AD0E8UACXX	7790448	6415502	12900048	11786775	844134	269139		0.823509	0.9137	0.0654365	0.0208634
OSA	SEQC_ILM_MAY_B_2_L01_GCCAAT_AD0E8UACXX	7263659	5943844	11934842	10897553	787315	249974		0.818299	0.913087	0.0659678	0.0209449
OSA	SEQC_ILM_MAY_B_2_L02_GCCAAT_AD0E8UACXX	7069919	5785720	11628073	10616046	767794	244233		0.818357	0.912967	0.0660293	0.0210037
OSA	SEQC_ILM_MAY_B_3_L01_TAGCTT_AD0E8UACXX	8160182	6704540	13438180	12249911	903516	284753		0.821616	0.911575	0.067235	0.0211898
OSA	SEQC_ILM_MAY_B_3_L02_TAGCTT_AD0E8UACXX	7960714	6540417	13119074	11959411	881268	278395		0.821587	0.911605	0.0671746	0.0212206
OSA	SEQC_ILM_MAY_B_4_L01_AGTTCC_AD0E8UACXX	7827302	6369469	12795472	11663323	861683	270466		0.81375	0.91152	0.0673428	0.0211376
OSA	SEQC_ILM_MAY_B_4_L02_AGTTCC_AD0E8UACXX	7673056	6242375	12546042	11434326	847151	264565		0.813545	0.911389	0.0675234	0.0210875
OSA	SEQC_ILM_MAY_C_1_L01_TTAGGC_AD0E8UACXX	5340101	4628739	9540889	8870065	528967	141857		0.866789	0.92969	0.0554421	0.0148683
OSA	SEQC_ILM_MAY_C_1_L02_TTAGGC_AD0E8UACXX	5195500	4503368	9290006	8638878	514007	137121		0.866782	0.929911	0.055329	0.0147601
OSA	SEQC_ILM_MAY_C_2_L01_CAGATC_AD0E8UACXX	6609076	5656325	11653013	10842277	637806	172930		0.855842	0.930427	0.0547331	0.0148399
OSA	SEQC_ILM_MAY_C_2_L02_CAGATC_AD0E8UACXX	6440593	5510103	11359075	10571016	621677	166382		0.855527	0.930623	0.0547295	0.0146475
OSA	SEQC_ILM_MAY_C_3_L01_GGCTAC_AD0E8UACXX	5800249	5073060	10441727	9698491	587314	155922		0.874628	0.928821	0.0562468	0.0149326
OSA	SEQC_ILM_MAY_C_3_L02_GGCTAC_AD0E8UACXX	5632391	4927136	10146977	9425184	569186	152607		0.874786	0.928866	0.0560941	0.0150397
OSA	SEQC_ILM_MAY_C_4_L01_ATGTCA_AD0E8UACXX	10191886	8733700	17977104	16715802	998719	262583		0.856927	0.929838	0.0555551	0.0146065
OSA	SEQC_ILM_MAY_C_4_L02_ATGTCA_AD0E8UACXX	9939512	8516512	17541642	16313677	971678	256287		0.856834	0.929997	0.0553926	0.0146102
OSA	SEQC_ILM_MAY_D_1_L01_TGACCA_AD0E8UACXX	6705262	5519192	11160418	10275956	679056	205406		0.823114	0.92075	0.060845	0.0184049
OSA	SEQC_ILM_MAY_D_1_L02_TGACCA_AD0E8UACXX	6538265	5376986	10880161	10017298	662561	200302		0.822387	0.920694	0.0608962	0.0184098
OSA	SEQC_ILM_MAY_D_2_L01_ACTTGA_AD0E8UACXX	5591417	4659296	9441842	8667998	600101	173743		0.833294	0.918041	0.0635576	0.0184014
OSA	SEQC_ILM_MAY_D_2_L02_ACTTGA_AD0E8UACXX	5444919	4535651	9192707	8440360	582652	169695		0.833006	0.918158	0.063382	0.0184597
OSA	SEQC_ILM_MAY_D_3_L01_CTTGTA_AD0E8UACXX	7918220	6638506	13433888	12337204	843956	252728		0.838384	0.918364	0.0628229	0.0188127
OSA	SEQC_ILM_MAY_D_3_L02_CTTGTA_AD0E8UACXX	7757043	6502694	13166884	12089578	829326	247980		0.838295	0.918181	0.0629857	0.0188336
OSA	SEQC_ILM_MAY_D_4_L01_CCGTCC_AD0E8UACXX	7807805	6510486	13175478	12169611	775696	230171		0.833843	0.923656	0.0588742	0.0174697
OSA	SEQC_ILM_MAY_D_4_L02_CCGTCC_AD0E8UACXX	7610197	6347277	12854464	11875763	754321	224380		0.834049	0.923863	0.0586816	0.0174554
STAR	SEQC_ILM_BGI_A_1_L01_ATCACG_AC0AYTACXX	5728703	4811723	10466310	9668544	600193	197573		0.839932	0.923778	0.0573452	0.018877
STAR	SEQC_ILM_BGI_A_1_L02_ATCACG_AC0AYTACXX	5571062	4687243	10183238	9407397	587120	188721		0.841355	0.923812	0.0576555	0.0185325
STAR	SEQC_ILM_BGI_A_2_L01_ACAGTG_AC0AYTACXX	4720566	4021808	8706964	8055703	488021	163240		0.851976	0.925202	0.0560495	0.0187482
STAR	SEQC_ILM_BGI_A_2_L02_ACAGTG_AC0AYTACXX	4650793	3969552	8604198	7959395	486992	157811		0.853522	0.925059	0.0565993	0.0183412
STAR	SEQC_ILM_BGI_A_3_L01_GATCAG_AC0AYTACXX	5691880	4964366	10701986	9919135	586730	196121		0.872184	0.92685	0.0548244	0.0183257
STAR	SEQC_ILM_BGI_A_3_L02_GATCAG_AC0AYTACXX	5528629	4828263	10410806	9652500	570479	187827		0.87332	0.927162	0.0547968	0.0180415
STAR	SEQC_ILM_BGI_A_4_L01_AGTCAA_AC0AYTACXX	6441800	5677690	12217964	11345859	657313	214792		0.881383	0.928621	0.0537989	0.01758
STAR	SEQC_ILM_BGI_A_4_L02_AGTCAA_AC0AYTACXX	6642571	5864702	12632704	11731425	676836	224443		0.882896	0.928655	0.0535781	0.0177668
STAR	SEQC_ILM_BGI_B_1_L01_CGATGT_AC0AYTACXX	6814407	5530101	11665868	10607558	767778	290532		0.811531	0.909282	0.065814	0.0249044
STAR	SEQC_ILM_BGI_B_1_L02_CGATGT_AC0AYTACXX	6967043	5663111	11937038	10851218	784122	301698		0.812843	0.909038	0.0656882	0.0252741
STAR	SEQC_ILM_BGI_B_2_L01_GCCAAT_AC0AYTACXX	6651723	5386449	11357170	10300110	769378	287682		0.809783	0.906926	0.0677438	0.0253304
STAR	SEQC_ILM_BGI_B_2_L02_GCCAAT_AC0AYTACXX	6894494	5591751	11798016	10696121	797142	304753		0.811046	0.906603	0.0675658	0.0258309
STAR	SEQC_ILM_BGI_B_3_L01_TAGCTT_AC0AYTACXX	7065028	5794636	12164238	11083023	788137	293078		0.820186	0.911115	0.0647913	0.0240934
STAR	SEQC_ILM_BGI_B_3_L02_TAGCTT_AC0AYTACXX	7264210	5969477	12528924	11411777	813599	303548		0.821765	0.910835	0.0649377	0.0242278
STAR	SEQC_ILM_BGI_B_4_L01_AGTTCC_AC0AYTACXX	5331349	4384142	9192674	8382535	592358	217781		0.822333	0.911871	0.0644381	0.0236907
STAR	SEQC_ILM_BGI_B_4_L02_AGTTCC_AC0AYTACXX	5166673	4253489	8919036	8131473	575250	212313		0.823255	0.911699	0.0644969	0.0238045
STAR	SEQC_ILM_BGI_C_1_L01_TTAGGC_AC0AYTACXX	5290897	4505379	9706166	8961465	554494	190207		0.851534	0.923275	0.057128	0.0195965
STAR	SEQC_ILM_BGI_C_1_L02_TTAGGC_AC0AYTACXX	5606856	4782028	10304158	9514623	587644	201891		0.852889	0.923377	0.0570298	0.0195932
STAR	SEQC_ILM_BGI_C_2_L01_CAGATC_AC0AYTACXX	6741121	5750821	12381990	11421995	718537	241458		0.853096	0.922468	0.0580308	0.0195007
STAR	SEQC_ILM_BGI_C_2_L02_CAGATC_AC0AYTACXX	6941374	5932535	12760532	11773309	737867	249356		0.854663	0.922635	0.0578242	0.0195412
STAR	SEQC_ILM_BGI_C_3_L01_GGCTAC_AC0AYTACXX	5635458	4906645	10502032	9715243	590051	196738		0.870674	0.925082	0.0561845	0.0187333
STAR	SEQC_ILM_BGI_C_3_L02_GGCTAC_AC0AYTACXX	5929834	5171319	11074848	10241740	623746	209362		0.872085	0.924775	0.056321	0.0189043
STAR	SEQC_ILM_BGI_C_4_L01_ATGTCA_AC0AYTACXX	5586602	4803327	10331190	9550990	581380	198820		0.859794	0.924481	0.0562743	0.0192446
STAR	SEQC_ILM_BGI_C_4_L02_ATGTCA_AC0AYTACXX	5718347	4925608	10585278	9782278	598708	204292		0.861369	0.92414	0.0565604	0.0192996
STAR	SEQC_ILM_BGI_D_1_L01_TGACCA_AC0AYTACXX	5970254	4927153	10465174	9584691	644872	235611		0.825284	0.915865	0.0616208	0.0225138
STAR	SEQC_ILM_BGI_D_1_L02_TGACCA_AC0AYTACXX	6142425	5077027	10802174	9890903	664213	247058		0.826551	0.91564	0.0614888	0.0228711
STAR	SEQC_ILM_BGI_D_2_L01_ACTTGA_AC0AYTACXX	6139726	5065017	10766300	9845529	675958	244813		0.824958	0.914477	0.0627846	0.0227388
STAR	SEQC_ILM_BGI_D_2_L02_ACTTGA_AC0AYTACXX	6329856	5231593	11119758	10169325	696601	253832		0.826495	0.914528	0.0626453	0.0228271
STAR	SEQC_ILM_BGI_D_3_L01_CTTGTA_AC0AYTACXX	5874730	4918625	10407772	9557722	625415	224635		0.837251	0.918325	0.0600912	0.0215834
STAR	SEQC_ILM_BGI_D_3_L02_CTTGTA_AC0AYTACXX	5831255	4889827	10353502	9503249	622015	228238		0.838555	0.917878	0.0600777	0.0220445
STAR	SEQC_ILM_BGI_D_4_L01_CCGTCC_AC0AYTACXX	4735936	3988928	8441614	7739855	514603	187156		0.842268	0.916869	0.0609603	0.0221706
STAR	SEQC_ILM_BGI_D_4_L02_CCGTCC_AC0AYTACXX	4614533	3890454	8234716	7546782	504143	183791		0.843087	0.916459	0.0612217	0.022319
STAR	SEQC_ILM_MAY_A_1_L01_ATCACG_AD0E8UACXX	4183046	3536153	7602234	7014815	447260	140159		0.845354	0.922731	0.0588327	0.0184366
STAR	SEQC_ILM_MAY_A_1_L02_ATCACG_AD0E8UACXX	4089629	3454855	7425514	6849724	436885	138905		0.844784	0.922458	0.0588357	0.0187064
STAR	SEQC_ILM_MAY_A_2_L01_ACAGTG_AD0E8UACXX	7870867	6744482	14474512	13356533	847573	270406		0.856892	0.922762	0.0585562	0.0186815
STAR	SEQC_ILM_MAY_A_2_L02_ACAGTG_AD0E8UACXX	7708274	6605106	14194482	13094696	831340	268446		0.856885	0.92252	0.0585678	0.018912
STAR	SEQC_ILM_MAY_A_3_L01_GATCAG_AD0E8UACXX	6032136	5043004	10833324	9941412	682129	209783		0.836023	0.91767	0.0629658	0.0193646
STAR	SEQC_ILM_MAY_A_3_L02_GATCAG_AD0E8UACXX	5887174	4921051	10569496	9698057	667324	204115		0.835894	0.917552	0.0631368	0.0193117
STAR	SEQC_ILM_MAY_A_4_L01_AGTCAA_AD0E8UACXX	14078515	12107626	26033812	23995190	1543300	495322		0.860007	0.921693	0.0592806	0.0190261
STAR	SEQC_ILM_MAY_A_4_L02_AGTCAA_AD0E8UACXX	13714231	11803337	25379492	23384814	1512944	481734		0.860663	0.921406	0.0596129	0.0189812
STAR	SEQC_ILM_MAY_B_1_L01_CGATGT_AD0E8UACXX	7972166	6470685	13556366	12250365	958386	347615		0.81166	0.903661	0.0706964	0.0256422
STAR	SEQC_ILM_MAY_B_1_L02_CGATGT_AD0E8UACXX	7790448	6325715	13256332	11970736	939512	346084		0.811983	0.90302	0.0708727	0.0261071
STAR	SEQC_ILM_MAY_B_2_L01_GCCAAT_AD0E8UACXX	7263659	5841337	12233464	11044757	871923	316784		0.804187	0.902832	0.0712736	0.0258949
STAR	SEQC_ILM_MAY_B_2_L02_GCCAAT_AD0E8UACXX	7069919	5688850	11924478	10757588	856161	310729		0.804656	0.902143	0.0717986	0.0260581
STAR	SEQC_ILM_MAY_B_3_L01_TAGCTT_AD0E8UACXX	8160182	6576411	13776970	12420948	1000106	355916		0.805915	0.901573	0.0725926	0.0258341
STAR	SEQC_ILM_MAY_B_3_L02_TAGCTT_AD0E8UACXX	7960714	6420951	13448588	12126640	972359	349589		0.80658	0.901704	0.0723019	0.0259945
STAR	SEQC_ILM_MAY_B_4_L01_AGTTCC_AD0E8UACXX	7827302	6267229	13141732	11840301	957603	343828		0.800688	0.90097	0.0728673	0.0261631
STAR	SEQC_ILM_MAY_B_4_L02_AGTTCC_AD0E8UACXX	7673056	6145702	12878150	11603511	937902	336737		0.800946	0.901023	0.0728289	0.0261479
STAR	SEQC_ILM_MAY_C_1_L01_TTAGGC_AD0E8UACXX	5340101	4567057	9750220	8941116	609333	199771		0.855238	0.917017	0.0624943	0.0204889
STAR	SEQC_ILM_MAY_C_1_L02_TTAGGC_AD0E8UACXX	5195500	4446117	9508418	8720474	594152	193792		0.855763	0.917132	0.0624869	0.0203811
STAR	SEQC_ILM_MAY_C_2_L01_CAGATC_AD0E8UACXX	6609076	5558441	11898334	10914950	736177	247207		0.841031	0.917351	0.0618723	0.0207766
STAR	SEQC_ILM_MAY_C_2_L02_CAGATC_AD0E8UACXX	6440593	5420281	11600452	10648604	715866	235982		0.841581	0.917947	0.0617102	0.0203425
STAR	SEQC_ILM_MAY_C_3_L01_GGCTAC_AD0E8UACXX	5800249	4987028	10642708	9758131	670006	214571		0.859796	0.916884	0.0629545	0.0201613
STAR	SEQC_ILM_MAY_C_3_L02_GGCTAC_AD0E8UACXX	5632391	4845185	10337952	9478367	650761	208824		0.860236	0.916852	0.0629487	0.0201997
STAR	SEQC_ILM_MAY_C_4_L01_ATGTCA_AD0E8UACXX	10191886	8572610	18322950	16813419	1142531	367000		0.841121	0.917615	0.0623552	0.0200295
STAR	SEQC_ILM_MAY_C_4_L02_ATGTCA_AD0E8UACXX	9939512	8365303	17890184	16415978	1112942	361264		0.841621	0.917597	0.0622096	0.0201934
STAR	SEQC_ILM_MAY_D_1_L01_TGACCA_AD0E8UACXX	6705262	5402979	11406208	10379537	759376	267295		0.805782	0.90999	0.0665757	0.0234342
STAR	SEQC_ILM_MAY_D_1_L02_TGACCA_AD0E8UACXX	6538265	5267866	11126666	10121584	741604	263478		0.805698	0.909669	0.0666511	0.0236799
STAR	SEQC_ILM_MAY_D_2_L01_ACTTGA_AD0E8UACXX	5591417	4572064	9659186	8759000	671874	228312		0.817693	0.906805	0.069558	0.0236368
STAR	SEQC_ILM_MAY_D_2_L02_ACTTGA_AD0E8UACXX	5444919	4451515	9408700	8531664	653426	223610		0.817554	0.906785	0.0694491	0.0237663
STAR	SEQC_ILM_MAY_D_3_L01_CTTGTA_AD0E8UACXX	7918220	6512055	13750700	12474871	944739	331090		0.822414	0.907217	0.0687048	0.024078
STAR	SEQC_ILM_MAY_D_3_L02_CTTGTA_AD0E8UACXX	7757043	6384096	13465602	12216617	928507	320478		0.823006	0.907246	0.068954	0.0237998
STAR	SEQC_ILM_MAY_D_4_L01_CCGTCC_AD0E8UACXX	7807805	6388612	13466564	12299329	867696	299539		0.818234	0.913323	0.0644334	0.0222432
STAR	SEQC_ILM_MAY_D_4_L02_CCGTCC_AD0E8UACXX	7610197	6232106	13141858	12002714	843365	295779		0.818915	0.913319	0.064174	0.0225066
TopHat	SEQC_ILM_BGI_A_1_L01_ATCACG_AC0AYTACXX	5728703	4693921	8828846	8291049	438155	99642		0.819369	0.939086	0.0496277	0.011286
TopHat	SEQC_ILM_BGI_A_1_L02_ATCACG_AC0AYTACXX	5571062	4566697	8591959	8066905	428280	96774		0.819717	0.93889	0.0498466	0.0112633
TopHat	SEQC_ILM_BGI_A_2_L01_ACAGTG_AC0AYTACXX	4720566	3925726	7401379	6956051	361627	83701		0.831622	0.939832	0.0488594	0.0113088
TopHat	SEQC_ILM_BGI_A_2_L02_ACAGTG_AC0AYTACXX	4650793	3868878	7296069	6856681	357311	82077		0.831875	0.939777	0.0489731	0.0112495
TopHat	SEQC_ILM_BGI_A_3_L01_GATCAG_AC0AYTACXX	5691880	4867289	9162633	8615021	443934	103678		0.855129	0.940234	0.0484505	0.0113153
TopHat	SEQC_ILM_BGI_A_3_L02_GATCAG_AC0AYTACXX	5528629	4728953	8903055	8370417	431749	100889		0.855357	0.940174	0.0484945	0.011332
TopHat	SEQC_ILM_BGI_A_4_L01_AGTCAA_AC0AYTACXX	6441800	5564531	10488698	9873320	497418	117960		0.863816	0.941329	0.0474242	0.0112464
TopHat	SEQC_ILM_BGI_A_4_L02_AGTCAA_AC0AYTACXX	6642571	5743183	10825265	10191310	511896	122059		0.864602	0.941437	0.0472872	0.0112754
TopHat	SEQC_ILM_BGI_B_1_L01_CGATGT_AC0AYTACXX	6814407	5444660	10303298	9523854	600770	178674		0.798992	0.92435	0.0583085	0.0173414
TopHat	SEQC_ILM_BGI_B_1_L02_CGATGT_AC0AYTACXX	6967043	5569678	10541684	9742061	616487	183136		0.799432	0.924147	0.0584809	0.0173726
TopHat	SEQC_ILM_BGI_B_2_L01_GCCAAT_AC0AYTACXX	6651723	5301956	10048793	9265561	606360	176872		0.79708	0.922057	0.0603416	0.0176013
TopHat	SEQC_ILM_BGI_B_2_L02_GCCAAT_AC0AYTACXX	6894494	5497917	10420116	9608286	627160	184670		0.797436	0.92209	0.0601874	0.0177225
TopHat	SEQC_ILM_BGI_B_3_L01_TAGCTT_AC0AYTACXX	7065028	5744177	10885643	10059472	635023	191148		0.813044	0.924105	0.0583358	0.0175596
TopHat	SEQC_ILM_BGI_B_3_L02_TAGCTT_AC0AYTACXX	7264210	5910947	11202921	10350938	653592	198391		0.813708	0.92395	0.0583412	0.0177089
TopHat	SEQC_ILM_BGI_B_4_L01_AGTTCC_AC0AYTACXX	5331349	4344169	8248034	7624452	478965	144617		0.814835	0.924396	0.0580702	0.0175335
TopHat	SEQC_ILM_BGI_B_4_L02_AGTTCC_AC0AYTACXX	5166673	4211241	7995872	7391081	464098	140693		0.815078	0.924362	0.0580422	0.0175957
TopHat	SEQC_ILM_BGI_C_1_L01_TTAGGC_AC0AYTACXX	5290897	4400671	8288589	7771900	413952	102737		0.831744	0.937663	0.0499424	0.012395
TopHat	SEQC_ILM_BGI_C_1_L02_TTAGGC_AC0AYTACXX	5606856	4665649	8790032	8239939	441444	108649		0.832133	0.937419	0.050221	0.0123605
TopHat	SEQC_ILM_BGI_C_2_L01_CAGATC_AC0AYTACXX	6741121	5621229	10600169	9927232	539900	133037		0.833872	0.936516	0.0509332	0.0125505
TopHat	SEQC_ILM_BGI_C_2_L02_CAGATC_AC0AYTACXX	6941374	5791781	10923596	10230351	556505	136740		0.834385	0.936537	0.0509452	0.0125179
TopHat	SEQC_ILM_BGI_C_3_L01_GGCTAC_AC0AYTACXX	5635458	4820075	9101026	8533603	453660	113763		0.855312	0.937653	0.0498471	0.0125
TopHat	SEQC_ILM_BGI_C_3_L02_GGCTAC_AC0AYTACXX	5929834	5074652	9581330	8981851	479268	120211		0.855783	0.937433	0.050021	0.0125464
TopHat	SEQC_ILM_BGI_C_4_L01_ATGTCA_AC0AYTACXX	5586602	4713256	8873305	8320501	441051	111753		0.843671	0.9377	0.0497054	0.0125943
TopHat	SEQC_ILM_BGI_C_4_L02_ATGTCA_AC0AYTACXX	5718347	4828468	9091878	8522426	455842	113610		0.844382	0.937367	0.0501373	0.0124958
TopHat	SEQC_ILM_BGI_D_1_L01_TGACCA_AC0AYTACXX	5970254	4843327	9149895	8512929	498507	138459		0.811243	0.930385	0.0544823	0.0151323
TopHat	SEQC_ILM_BGI_D_1_L02_TGACCA_AC0AYTACXX	6142425	4983328	9415056	8757293	513372	144391		0.811297	0.930137	0.0545267	0.0153362
TopHat	SEQC_ILM_BGI_D_2_L01_ACTTGA_AC0AYTACXX	6139726	4983103	9421182	8752213	524174	144795		0.811617	0.928993	0.0556378	0.0153691
TopHat	SEQC_ILM_BGI_D_2_L02_ACTTGA_AC0AYTACXX	6329856	5141650	9722955	9030149	541059	151747		0.812285	0.928745	0.0556476	0.0156071
TopHat	SEQC_ILM_BGI_D_3_L01_CTTGTA_AC0AYTACXX	5874730	4866488	9191846	8557811	493131	140904		0.828376	0.931022	0.0536487	0.0153292
TopHat	SEQC_ILM_BGI_D_3_L02_CTTGTA_AC0AYTACXX	5831255	4830162	9124297	8495633	488367	140297		0.828323	0.9311	0.0535238	0.0153762
TopHat	SEQC_ILM_BGI_D_4_L01_CCGTCC_AC0AYTACXX	4735936	3934284	7447632	6924021	407044	116567		0.83073	0.929694	0.0546542	0.0156516
TopHat	SEQC_ILM_BGI_D_4_L02_CCGTCC_AC0AYTACXX	4614533	3832996	7254438	6744025	396947	113466		0.830636	0.929641	0.0547178	0.0156409
TopHat	SEQC_ILM_MAY_A_1_L01_ATCACG_AD0E8UACXX	4183046	3426213	6398346	5985707	336251	76388		0.819071	0.935508	0.0525528	0.0119387
TopHat	SEQC_ILM_MAY_A_1_L02_ATCACG_AD0E8UACXX	4089629	3349221	6255036	5853437	326765	74834		0.818955	0.935796	0.0522403	0.0119638
TopHat	SEQC_ILM_MAY_A_2_L01_ACAGTG_AD0E8UACXX	7870867	6548650	12244274	11461429	634706	148139		0.832011	0.936064	0.051837	0.0120986
TopHat	SEQC_ILM_MAY_A_2_L02_ACAGTG_AD0E8UACXX	7708274	6414780	11995046	11227679	622100	145267		0.832194	0.936026	0.0518631	0.0121106
TopHat	SEQC_ILM_MAY_A_3_L01_GATCAG_AD0E8UACXX	6032136	4892679	9127354	8498060	514877	114417		0.811102	0.931054	0.0564103	0.0125356
TopHat	SEQC_ILM_MAY_A_3_L02_GATCAG_AD0E8UACXX	5887174	4775084	8909881	8294570	503764	111547		0.8111	0.930941	0.0565399	0.0125195
TopHat	SEQC_ILM_MAY_A_4_L01_AGTCAA_AD0E8UACXX	14078515	11710042	21895694	20479428	1150154	266112		0.831767	0.935318	0.0525288	0.0121536
TopHat	SEQC_ILM_MAY_A_4_L02_AGTCAA_AD0E8UACXX	13714231	11418827	21354667	19971489	1124330	258848		0.832626	0.935228	0.0526503	0.0121214
TopHat	SEQC_ILM_MAY_B_1_L01_CGATGT_AD0E8UACXX	7972166	6334674	11921717	10944935	752943	223839		0.794599	0.918067	0.0631573	0.0187757
TopHat	SEQC_ILM_MAY_B_1_L02_CGATGT_AD0E8UACXX	7790448	6194164	11658043	10698860	738239	220944		0.795097	0.917723	0.0633244	0.0189521
TopHat	SEQC_ILM_MAY_B_2_L01_GCCAAT_AD0E8UACXX	7263659	5702495	10715149	9826708	685030	203411		0.785072	0.917086	0.063931	0.0189835
TopHat	SEQC_ILM_MAY_B_2_L02_GCCAAT_AD0E8UACXX	7069919	5554484	10440222	9575187	666782	198253		0.78565	0.917144	0.0638666	0.0189893
TopHat	SEQC_ILM_MAY_B_3_L01_TAGCTT_AD0E8UACXX	8160182	6438262	12085624	11067999	786115	231510		0.788985	0.915799	0.0650455	0.0191558
TopHat	SEQC_ILM_MAY_B_3_L02_TAGCTT_AD0E8UACXX	7960714	6287416	11803918	10811663	765634	226621		0.789806	0.915939	0.0648627	0.0191988
TopHat	SEQC_ILM_MAY_B_4_L01_AGTTCC_AD0E8UACXX	7827302	6118657	11497810	10530524	748143	219143		0.781707	0.915872	0.0650683	0.0190595
TopHat	SEQC_ILM_MAY_B_4_L02_AGTTCC_AD0E8UACXX	7673056	6000822	11277919	10328560	735141	214218		0.782064	0.915821	0.0651841	0.0189945
TopHat	SEQC_ILM_MAY_C_1_L01_TTAGGC_AD0E8UACXX	5340101	4426578	8289933	7713300	462534	114099		0.828932	0.930442	0.0557947	0.0137636
TopHat	SEQC_ILM_MAY_C_1_L02_TTAGGC_AD0E8UACXX	5195500	4310305	8075453	7515620	449637	110196		0.829623	0.930675	0.0556795	0.0136458
TopHat	SEQC_ILM_MAY_C_2_L01_CAGATC_AD0E8UACXX	6609076	5376800	10061510	9372319	552766	136425		0.813548	0.931502	0.0549387	0.0135591
TopHat	SEQC_ILM_MAY_C_2_L02_CAGATC_AD0E8UACXX	6440593	5243753	9814407	9144404	538430	131573		0.814172	0.931733	0.0548612	0.0134061
TopHat	SEQC_ILM_MAY_C_3_L01_GGCTAC_AD0E8UACXX	5800249	4851651	9090797	8451463	513930	125404		0.836456	0.929672	0.056533	0.0137946
TopHat	SEQC_ILM_MAY_C_3_L02_GGCTAC_AD0E8UACXX	5632391	4714808	8836407	8216984	497144	122279		0.837088	0.929901	0.0562609	0.0138381
TopHat	SEQC_ILM_MAY_C_4_L01_ATGTCA_AD0E8UACXX	10191886	8305634	15494595	14425058	862766	206771		0.814926	0.930974	0.0556817	0.0133447
TopHat	SEQC_ILM_MAY_C_4_L02_ATGTCA_AD0E8UACXX	9939512	8107022	15126873	14084959	839485	202429		0.815636	0.931122	0.0554963	0.0133821
TopHat	SEQC_ILM_MAY_D_1_L01_TGACCA_AD0E8UACXX	6705262	5272842	9858248	9105313	588340	164595		0.786374	0.923624	0.05968	0.0166962
TopHat	SEQC_ILM_MAY_D_1_L02_TGACCA_AD0E8UACXX	6538265	5141664	9616048	8881833	573617	160598		0.786396	0.923647	0.0596521	0.016701
TopHat	SEQC_ILM_MAY_D_2_L01_ACTTGA_AD0E8UACXX	5591417	4451281	8344380	7682813	521425	140142		0.796092	0.920717	0.0624882	0.0167948
TopHat	SEQC_ILM_MAY_D_2_L02_ACTTGA_AD0E8UACXX	5444919	4336335	8131611	7486713	507549	137349		0.7964	0.920692	0.0624168	0.0168907
TopHat	SEQC_ILM_MAY_D_3_L01_CTTGTA_AD0E8UACXX	7918220	6359276	11916250	10979063	733620	203567		0.803119	0.921352	0.0615647	0.0170831
TopHat	SEQC_ILM_MAY_D_3_L02_CTTGTA_AD0E8UACXX	7757043	6234988	11686365	10765812	720513	200040		0.803784	0.921228	0.0616542	0.0171174
TopHat	SEQC_ILM_MAY_D_4_L01_CCGTCC_AD0E8UACXX	7807805	6228159	11596106	10742365	668791	184950		0.797684	0.926377	0.0576738	0.0159493
TopHat	SEQC_ILM_MAY_D_4_L02_CCGTCC_AD0E8UACXX	7610197	6077655	11315956	10484667	650733	180556		0.79862	0.926538	0.0575058	0.0159559
TopHat Multihit	SEQC_ILM_BGI_A_1_L01_ATCACG_AC0AYTACXX	5728703	4794821	9603562	8995495	483150	124917		0.836982	0.936683	0.0503095	0.0130074
TopHat Multihit	SEQC_ILM_BGI_A_1_L02_ATCACG_AC0AYTACXX	5571062	4664963	9346011	8754420	472192	119399		0.837356	0.936701	0.0505234	0.0127754
TopHat Multihit	SEQC_ILM_BGI_A_2_L01_ACAGTG_AC0AYTACXX	4720566	4010986	8035896	7536644	396351	102901		0.849683	0.937872	0.0493226	0.0128052
TopHat Multihit	SEQC_ILM_BGI_A_2_L02_ACAGTG_AC0AYTACXX	4650793	3953420	7925068	7432971	391051	101046		0.850053	0.937906	0.0493436	0.0127502
TopHat Multihit	SEQC_ILM_BGI_A_3_L01_GATCAG_AC0AYTACXX	5691880	4970931	9920110	9309409	483913	126788		0.873337	0.938438	0.048781	0.0127809
TopHat Multihit	SEQC_ILM_BGI_A_3_L02_GATCAG_AC0AYTACXX	5528629	4829309	9629090	9038347	468156	122587		0.873509	0.93865	0.0486189	0.0127309
TopHat Multihit	SEQC_ILM_BGI_A_4_L01_AGTCAA_AC0AYTACXX	6441800	5682144	11343712	10660547	540686	142479		0.882074	0.939776	0.0476639	0.0125602
TopHat Multihit	SEQC_ILM_BGI_A_4_L02_AGTCAA_AC0AYTACXX	6642571	5863853	11704386	11000124	556163	148099		0.882769	0.939829	0.0475175	0.0126533
TopHat Multihit	SEQC_ILM_BGI_B_1_L01_CGATGT_AC0AYTACXX	6814407	5492702	10825174	9968765	647986	208423		0.806043	0.920887	0.0598592	0.0192535
TopHat Multihit	SEQC_ILM_BGI_B_1_L02_CGATGT_AC0AYTACXX	6967043	5619137	11071273	10195902	662791	212580		0.806531	0.920933	0.0598658	0.019201
TopHat Multihit	SEQC_ILM_BGI_B_2_L01_GCCAAT_AC0AYTACXX	6651723	5349321	10563497	9704068	652849	206580		0.804201	0.918642	0.0618024	0.019556
TopHat Multihit	SEQC_ILM_BGI_B_2_L02_GCCAAT_AC0AYTACXX	6894494	5546921	10939738	10054212	671925	213601		0.804544	0.919054	0.0614206	0.0195252
TopHat Multihit	SEQC_ILM_BGI_B_3_L01_TAGCTT_AC0AYTACXX	7065028	5792938	11400997	10504313	678680	218004		0.819946	0.92135	0.0595281	0.0191215
TopHat Multihit	SEQC_ILM_BGI_B_3_L02_TAGCTT_AC0AYTACXX	7264210	5961120	11736786	10808666	700571	227549		0.820615	0.920922	0.0596902	0.0193877
TopHat Multihit	SEQC_ILM_BGI_B_4_L01_AGTTCC_AC0AYTACXX	5331349	4382163	8642880	7965003	512722	165155		0.821961	0.921568	0.059323	0.0191088
TopHat Multihit	SEQC_ILM_BGI_B_4_L02_AGTTCC_AC0AYTACXX	5166673	4247473	8374624	7717685	496075	160864		0.822091	0.921556	0.0592355	0.0192085
TopHat Multihit	SEQC_ILM_BGI_C_1_L01_TTAGGC_AC0AYTACXX	5290897	4485177	8943827	8367530	451314	124983		0.847716	0.935565	0.0504609	0.0139742
TopHat Multihit	SEQC_ILM_BGI_C_1_L02_TTAGGC_AC0AYTACXX	5606856	4755292	9484388	8871584	480332	132472		0.848121	0.935388	0.0506445	0.0139674
TopHat Multihit	SEQC_ILM_BGI_C_2_L01_CAGATC_AC0AYTACXX	6741121	5729096	11433697	10686439	587270	159988		0.849873	0.934644	0.0513631	0.0139927
TopHat Multihit	SEQC_ILM_BGI_C_2_L02_CAGATC_AC0AYTACXX	6941374	5903126	11782526	11011048	605627	165851		0.850426	0.934524	0.0514004	0.014076
TopHat Multihit	SEQC_ILM_BGI_C_3_L01_GGCTAC_AC0AYTACXX	5635458	4909615	9775239	9151105	489938	134196		0.871201	0.936152	0.0501203	0.0137282
TopHat Multihit	SEQC_ILM_BGI_C_3_L02_GGCTAC_AC0AYTACXX	5929834	5169160	10295783	9633607	518797	143379		0.871721	0.935685	0.0503893	0.013926
TopHat Multihit	SEQC_ILM_BGI_C_4_L01_ATGTCA_AC0AYTACXX	5586602	4800798	9558501	8940219	482191	136091		0.859341	0.935316	0.0504463	0.0142377
TopHat Multihit	SEQC_ILM_BGI_C_4_L02_ATGTCA_AC0AYTACXX	5718347	4917438	9777968	9148185	494174	135609		0.85994	0.935592	0.0505395	0.0138688
TopHat Multihit	SEQC_ILM_BGI_D_1_L01_TGACCA_AC0AYTACXX	5970254	4905129	9707399	9005868	538431	163100		0.821595	0.927732	0.055466	0.0168016
TopHat Multihit	SEQC_ILM_BGI_D_1_L02_TGACCA_AC0AYTACXX	6142425	5047545	9994678	9271173	554272	169233		0.821751	0.927611	0.0554567	0.0169323
TopHat Multihit	SEQC_ILM_BGI_D_2_L01_ACTTGA_AC0AYTACXX	6139726	5046328	9992723	9258906	564926	168891		0.821914	0.926565	0.0565337	0.0169014
TopHat Multihit	SEQC_ILM_BGI_D_2_L02_ACTTGA_AC0AYTACXX	6329856	5206686	10314140	9551374	584647	178119		0.82256	0.926047	0.056684	0.0172694
TopHat Multihit	SEQC_ILM_BGI_D_3_L01_CTTGTA_AC0AYTACXX	5874730	4926101	9724096	9031093	530306	162697		0.838524	0.928733	0.0545352	0.0167313
TopHat Multihit	SEQC_ILM_BGI_D_3_L02_CTTGTA_AC0AYTACXX	5831255	4890316	9653501	8966171	524584	162746		0.838639	0.9288	0.0543413	0.0168588
TopHat Multihit	SEQC_ILM_BGI_D_4_L01_CCGTCC_AC0AYTACXX	4735936	3983301	7883328	7311541	436786	135001		0.84108	0.927469	0.0554063	0.0171249
TopHat Multihit	SEQC_ILM_BGI_D_4_L02_CCGTCC_AC0AYTACXX	4614533	3880600	7676892	7118128	426555	132209		0.840952	0.927215	0.0555635	0.0172217
TopHat Multihit	SEQC_ILM_MAY_A_1_L01_ATCACG_AD0E8UACXX	4183046	3489244	6907655	6457119	361149	89387		0.83414	0.934777	0.0522824	0.0129403
TopHat Multihit	SEQC_ILM_MAY_A_1_L02_ATCACG_AD0E8UACXX	4089629	3410563	6750147	6311903	350886	87358		0.833954	0.935076	0.051982	0.0129416
TopHat Multihit	SEQC_ILM_MAY_A_2_L01_ACAGTG_AD0E8UACXX	7870867	6671392	13224165	12370126	681224	172815		0.847606	0.935418	0.0515136	0.0130681
TopHat Multihit	SEQC_ILM_MAY_A_2_L02_ACAGTG_AD0E8UACXX	7708274	6535487	12951509	12110955	669010	171544		0.847853	0.9351	0.051655	0.0132451
TopHat Multihit	SEQC_ILM_MAY_A_3_L01_GATCAG_AD0E8UACXX	6032136	4983526	9854969	9167071	553079	134819		0.826163	0.930198	0.0561218	0.0136803
TopHat Multihit	SEQC_ILM_MAY_A_3_L02_GATCAG_AD0E8UACXX	5887174	4863697	9628976	8954815	541785	132376		0.826151	0.929986	0.0562661	0.0137477
TopHat Multihit	SEQC_ILM_MAY_A_4_L01_AGTCAA_AD0E8UACXX	14078515	11933460	23676798	22123330	1238112	315356		0.847636	0.934389	0.0522922	0.0133192
TopHat Multihit	SEQC_ILM_MAY_A_4_L02_AGTCAA_AD0E8UACXX	13714231	11636280	23094713	21578064	1210565	306084		0.848482	0.934329	0.0524174	0.0132534
TopHat Multihit	SEQC_ILM_MAY_B_1_L01_CGATGT_AD0E8UACXX	7972166	6383568	12491661	11433255	803484	254922		0.800732	0.915271	0.0643216	0.0204074
TopHat Multihit	SEQC_ILM_MAY_B_1_L02_CGATGT_AD0E8UACXX	7790448	6242650	12217310	11179785	786959	250566		0.801321	0.915077	0.0644134	0.0205091
TopHat Multihit	SEQC_ILM_MAY_B_2_L01_GCCAAT_AD0E8UACXX	7263659	5746208	11217651	10258408	729113	230130		0.79109	0.914488	0.0649969	0.020515
TopHat Multihit	SEQC_ILM_MAY_B_2_L02_GCCAAT_AD0E8UACXX	7069919	5597560	10941346	10003310	711933	226103		0.791743	0.914267	0.0650681	0.020665
TopHat Multihit	SEQC_ILM_MAY_B_3_L01_TAGCTT_AD0E8UACXX	8160182	6487626	12660819	11558076	838997	263746		0.795034	0.912901	0.0662672	0.0208317
TopHat Multihit	SEQC_ILM_MAY_B_3_L02_TAGCTT_AD0E8UACXX	7960714	6335817	12369214	11293053	817229	258932		0.795886	0.912997	0.0660696	0.0209336
TopHat Multihit	SEQC_ILM_MAY_B_4_L01_AGTTCC_AD0E8UACXX	7827302	6166121	12050434	11001856	798470	250108		0.787771	0.912984	0.0662607	0.0207551
TopHat Multihit	SEQC_ILM_MAY_B_4_L02_AGTTCC_AD0E8UACXX	7673056	6047517	11818244	10788350	785475	244419		0.78815	0.912856	0.0664629	0.0206815
TopHat Multihit	SEQC_ILM_MAY_C_1_L01_TTAGGC_AD0E8UACXX	5340101	4500219	8896837	8268082	496126	132629		0.842722	0.929328	0.0557643	0.0149074
TopHat Multihit	SEQC_ILM_MAY_C_1_L02_TTAGGC_AD0E8UACXX	5195500	4382858	8668525	8061384	480289	126852		0.843587	0.92996	0.0554061	0.0146336
TopHat Multihit	SEQC_ILM_MAY_C_2_L01_CAGATC_AD0E8UACXX	6609076	5464453	10803816	10050151	593439	160226		0.82681	0.930241	0.0549286	0.0148305
TopHat Multihit	SEQC_ILM_MAY_C_2_L02_CAGATC_AD0E8UACXX	6440593	5329886	10535643	9806546	576838	152259		0.827546	0.930797	0.0547511	0.0144518
TopHat Multihit	SEQC_ILM_MAY_C_3_L01_GGCTAC_AD0E8UACXX	5800249	4929779	9739339	9044583	549884	144872		0.849925	0.928665	0.0564601	0.0148749
TopHat Multihit	SEQC_ILM_MAY_C_3_L02_GGCTAC_AD0E8UACXX	5632391	4790739	9467514	8793666	532315	141533		0.850569	0.928825	0.0562254	0.0149493
TopHat Multihit	SEQC_ILM_MAY_C_4_L01_ATGTCA_AD0E8UACXX	10191886	8440561	16630206	15462169	926511	241526		0.828165	0.929764	0.0557125	0.0145233
TopHat Multihit	SEQC_ILM_MAY_C_4_L02_ATGTCA_AD0E8UACXX	9939512	8238818	16244788	15105320	900910	238558		0.828896	0.929856	0.0554584	0.0146852
TopHat Multihit	SEQC_ILM_MAY_D_1_L01_TGACCA_AD0E8UACXX	6705262	5330765	10422018	9604394	629239	188385		0.795012	0.921548	0.0603759	0.0180757
TopHat Multihit	SEQC_ILM_MAY_D_1_L02_TGACCA_AD0E8UACXX	6538265	5197764	10163257	9364684	613582	184991		0.794976	0.921425	0.0603726	0.0182019
TopHat Multihit	SEQC_ILM_MAY_D_2_L01_ACTTGA_AD0E8UACXX	5591417	4500425	8822401	8107400	555850	159151		0.804881	0.918956	0.0630044	0.0180394
TopHat Multihit	SEQC_ILM_MAY_D_2_L02_ACTTGA_AD0E8UACXX	5444919	4383855	8589745	7894126	539739	155880		0.805128	0.919018	0.0628353	0.0181472
TopHat Multihit	SEQC_ILM_MAY_D_3_L01_CTTGTA_AD0E8UACXX	7918220	6428866	12597140	11578265	784782	234093		0.811908	0.919119	0.0622984	0.018583
TopHat Multihit	SEQC_ILM_MAY_D_3_L02_CTTGTA_AD0E8UACXX	7757043	6302876	12360586	11358037	771785	230764		0.812536	0.918891	0.0624392	0.0186693
TopHat Multihit	SEQC_ILM_MAY_D_4_L01_CCGTCC_AD0E8UACXX	7807805	6295212	12258777	11328451	716540	213786		0.806272	0.924109	0.0584512	0.0174394
TopHat Multihit	SEQC_ILM_MAY_D_4_L02_CCGTCC_AD0E8UACXX	7610197	6142076	11958214	11052361	696495	209358		0.807085	0.924248	0.0582441	0.0175075
WHAM	SEQC_ILM_BGI_A_1_L01_ATCACG_AC0AYTACXX	5728703	4682835	8947177	8403982	440933	102262		0.817434	0.939289	0.0492818	0.0114295
WHAM	SEQC_ILM_BGI_A_1_L02_ATCACG_AC0AYTACXX	5571062	4557836	8709307	8178882	431053	99372		0.818127	0.939097	0.0494934	0.0114099
WHAM	SEQC_ILM_BGI_A_2_L01_ACAGTG_AC0AYTACXX	4720566	3919364	7509265	7060560	362960	85745		0.830274	0.940246	0.048335	0.0114186
WHAM	SEQC_ILM_BGI_A_2_L02_ACAGTG_AC0AYTACXX	4650793	3864763	7405232	6962202	358726	84304		0.83099	0.940173	0.0484422	0.0113844
WHAM	SEQC_ILM_BGI_A_3_L01_GATCAG_AC0AYTACXX	5691880	4843921	9276451	8724363	445535	106553		0.851023	0.940485	0.0480286	0.0114864
WHAM	SEQC_ILM_BGI_A_3_L02_GATCAG_AC0AYTACXX	5528629	4707235	9014706	8477612	433234	103860		0.851429	0.94042	0.0480586	0.0115212
WHAM	SEQC_ILM_BGI_A_4_L01_AGTCAA_AC0AYTACXX	6441800	5536327	10618696	9998487	499326	120883		0.859438	0.941593	0.0470233	0.011384
WHAM	SEQC_ILM_BGI_A_4_L02_AGTCAA_AC0AYTACXX	6642571	5714534	10960339	10321163	513490	125686		0.860289	0.941683	0.0468498	0.0114673
WHAM	SEQC_ILM_BGI_B_1_L01_CGATGT_AC0AYTACXX	6814407	5366905	10239568	9458559	599674	181335		0.787582	0.923726	0.0585644	0.0177092
WHAM	SEQC_ILM_BGI_B_1_L02_CGATGT_AC0AYTACXX	6967043	5491132	10478199	9676384	615614	186201		0.788158	0.923478	0.0587519	0.0177703
WHAM	SEQC_ILM_BGI_B_2_L01_GCCAAT_AC0AYTACXX	6651723	4340571	8208467	7423171	605704	179592		0.652548	0.904331	0.0737901	0.0218789
WHAM	SEQC_ILM_BGI_B_2_L02_GCCAAT_AC0AYTACXX	6894494	5431113	10371336	9557238	626534	187564		0.787746	0.921505	0.0604102	0.0180848
WHAM	SEQC_ILM_BGI_B_3_L01_TAGCTT_AC0AYTACXX	7065028	5676752	10832621	10002607	635255	194759		0.8035	0.923378	0.0586428	0.0179789
WHAM	SEQC_ILM_BGI_B_3_L02_TAGCTT_AC0AYTACXX	7264210	5841799	11149546	10293806	653592	202148		0.804189	0.923249	0.0586205	0.0181306
WHAM	SEQC_ILM_BGI_B_4_L01_AGTTCC_AC0AYTACXX	5331349	4296730	8214881	7588826	478878	147177		0.805937	0.92379	0.058294	0.0179159
WHAM	SEQC_ILM_BGI_B_4_L02_AGTTCC_AC0AYTACXX	5166673	4164633	7962545	7355430	463794	143321		0.806057	0.923754	0.058247	0.0179994
WHAM	SEQC_ILM_BGI_C_1_L01_TTAGGC_AC0AYTACXX	5290897	4372421	8364300	7844158	414841	105301		0.826404	0.937814	0.0495966	0.0125893
WHAM	SEQC_ILM_BGI_C_1_L02_TTAGGC_AC0AYTACXX	5606856	4636840	8870319	8317208	441963	111148		0.826995	0.937645	0.0498249	0.0125303
WHAM	SEQC_ILM_BGI_C_2_L01_CAGATC_AC0AYTACXX	6741121	5586852	10698934	10022182	540616	136136		0.828772	0.936746	0.0505299	0.0127243
WHAM	SEQC_ILM_BGI_C_2_L02_CAGATC_AC0AYTACXX	6941374	5757568	11026483	10329474	557142	139867		0.829457	0.936788	0.0505276	0.0126846
WHAM	SEQC_ILM_BGI_C_3_L01_GGCTAC_AC0AYTACXX	5635458	4792682	9185464	8614243	454760	116461		0.850451	0.937813	0.0495087	0.0126788
WHAM	SEQC_ILM_BGI_C_3_L02_GGCTAC_AC0AYTACXX	5929834	5045929	9670993	9067290	480441	123262		0.850939	0.937576	0.0496786	0.0127455
WHAM	SEQC_ILM_BGI_C_4_L01_ATGTCA_AC0AYTACXX	5586602	4680953	8945171	8388289	442137	114745		0.837889	0.937745	0.0494275	0.0128276
WHAM	SEQC_ILM_BGI_C_4_L02_ATGTCA_AC0AYTACXX	5718347	4795735	9165596	8591761	457143	116692		0.838658	0.937393	0.049876	0.0127315
WHAM	SEQC_ILM_BGI_D_1_L01_TGACCA_AC0AYTACXX	5970254	4794952	9155329	8515693	498395	141241		0.80314	0.930135	0.0544377	0.0154272
WHAM	SEQC_ILM_BGI_D_1_L02_TGACCA_AC0AYTACXX	6142425	4934729	9422200	8761740	513343	147117		0.803384	0.929904	0.0544823	0.0156139
WHAM	SEQC_ILM_BGI_D_2_L01_ACTTGA_AC0AYTACXX	6139726	4937313	9428603	8756374	524435	147794		0.804159	0.928703	0.0556217	0.0156751
WHAM	SEQC_ILM_BGI_D_2_L02_ACTTGA_AC0AYTACXX	6329856	5094746	9730965	9035255	541370	154340		0.804875	0.928506	0.0556337	0.0158607
WHAM	SEQC_ILM_BGI_D_3_L01_CTTGTA_AC0AYTACXX	5874730	4818223	9193338	8555640	493614	144084		0.820161	0.930635	0.0536926	0.0156727
WHAM	SEQC_ILM_BGI_D_3_L02_CTTGTA_AC0AYTACXX	5831255	4783631	9128375	8495861	488802	143712		0.820343	0.930709	0.0535475	0.0157434
WHAM	SEQC_ILM_BGI_D_4_L01_CCGTCC_AC0AYTACXX	4735936	3897468	7453781	6927477	407211	119093		0.822956	0.929391	0.0546315	0.0159775
WHAM	SEQC_ILM_BGI_D_4_L02_CCGTCC_AC0AYTACXX	4614533	3796322	7259300	6745858	397376	116066		0.822688	0.929271	0.0547403	0.0159886
WHAM	SEQC_ILM_MAY_A_1_L01_ATCACG_AD0E8UACXX	4183046	3405332	6494138	6068270	344841	81027		0.81408	0.934423	0.0531003	0.0124769
WHAM	SEQC_ILM_MAY_A_1_L02_ATCACG_AD0E8UACXX	4089629	3329095	6350613	5935916	335183	79514		0.814033	0.9347	0.0527796	0.0125207
WHAM	SEQC_ILM_MAY_A_2_L01_ACAGTG_AD0E8UACXX	7870867	6518705	12439288	11630853	650839	157596		0.828207	0.93501	0.0523212	0.0126692
WHAM	SEQC_ILM_MAY_A_2_L02_ACAGTG_AD0E8UACXX	7708274	6387413	12191077	11398665	637744	154668		0.828644	0.935001	0.0523124	0.012687
WHAM	SEQC_ILM_MAY_A_3_L01_GATCAG_AD0E8UACXX	6032136	4863228	9262701	8613570	527497	121634		0.80622	0.92992	0.0569485	0.0131316
WHAM	SEQC_ILM_MAY_A_3_L02_GATCAG_AD0E8UACXX	5887174	4747483	9046126	8410966	516477	118683		0.806411	0.929787	0.0570937	0.0131198
WHAM	SEQC_ILM_MAY_A_4_L01_AGTCAA_AD0E8UACXX	14078515	11661342	22256810	20795361	1178253	283196		0.828308	0.934337	0.052939	0.012724
WHAM	SEQC_ILM_MAY_A_4_L02_AGTCAA_AD0E8UACXX	13714231	11373593	21713994	20286084	1152250	275660		0.829328	0.93424	0.0530649	0.012695
WHAM	SEQC_ILM_MAY_B_1_L01_CGATGT_AD0E8UACXX	7972166	6271747	11937144	10936427	766965	233752		0.786706	0.916168	0.0642503	0.0195819
WHAM	SEQC_ILM_MAY_B_1_L02_CGATGT_AD0E8UACXX	7790448	6135339	11678229	10694899	752547	230783		0.787546	0.915798	0.0644402	0.0197618
WHAM	SEQC_ILM_MAY_B_2_L01_GCCAAT_AD0E8UACXX	7263659	5649633	10733752	9822080	698642	213030		0.777794	0.915065	0.0650883	0.0198467
WHAM	SEQC_ILM_MAY_B_2_L02_GCCAAT_AD0E8UACXX	7069919	5505705	10464431	9576239	680527	207665		0.778751	0.915123	0.0650324	0.0198448
WHAM	SEQC_ILM_MAY_B_3_L01_TAGCTT_AD0E8UACXX	8160182	6369308	12090522	11047019	801358	242145		0.780535	0.913692	0.0662799	0.0200277
WHAM	SEQC_ILM_MAY_B_3_L02_TAGCTT_AD0E8UACXX	7960714	6222005	11814052	10795992	780868	237192		0.781589	0.913826	0.0660965	0.0200771
WHAM	SEQC_ILM_MAY_B_4_L01_AGTTCC_AD0E8UACXX	7827302	6059775	11512828	10520127	762660	230041		0.774184	0.913774	0.0662444	0.0199813
WHAM	SEQC_ILM_MAY_B_4_L02_AGTTCC_AD0E8UACXX	7673056	5944639	11296563	10322317	749649	224597		0.774742	0.913757	0.0663608	0.0198819
WHAM	SEQC_ILM_MAY_C_1_L01_TTAGGC_AD0E8UACXX	5340101	4400516	8397091	7803909	472919	120263		0.824051	0.929359	0.0563194	0.014322
WHAM	SEQC_ILM_MAY_C_1_L02_TTAGGC_AD0E8UACXX	5195500	4287585	8184919	7608462	459951	116506		0.82525	0.929571	0.0561949	0.0142342
WHAM	SEQC_ILM_MAY_C_2_L01_CAGATC_AD0E8UACXX	6609076	5345758	10192097	9482179	565532	144386		0.808851	0.930346	0.0554873	0.0141665
WHAM	SEQC_ILM_MAY_C_2_L02_CAGATC_AD0E8UACXX	6440593	5214725	9946131	9255299	551633	139199		0.809665	0.930543	0.0554621	0.0139953
WHAM	SEQC_ILM_MAY_C_3_L01_GGCTAC_AD0E8UACXX	5800249	4821753	9200347	8542604	525191	132552		0.831301	0.928509	0.0570838	0.0144073
WHAM	SEQC_ILM_MAY_C_3_L02_GGCTAC_AD0E8UACXX	5632391	4686514	8945727	8308034	508328	129365		0.832065	0.928715	0.0568236	0.0144611
WHAM	SEQC_ILM_MAY_C_4_L01_ATGTCA_AD0E8UACXX	10191886	8243885	15678572	14574902	884171	219499		0.808867	0.929606	0.0563936	0.0139999
WHAM	SEQC_ILM_MAY_C_4_L02_ATGTCA_AD0E8UACXX	9939512	8049036	15313054	14237552	860575	214927		0.809802	0.929766	0.0561988	0.0140355
WHAM	SEQC_ILM_MAY_D_1_L01_TGACCA_AD0E8UACXX	6705262	5217585	9903286	9129469	600558	173259		0.778133	0.921863	0.0606423	0.0174951
WHAM	SEQC_ILM_MAY_D_1_L02_TGACCA_AD0E8UACXX	6538265	5089617	9663118	8908062	585927	169129		0.778435	0.921862	0.0606354	0.0175025
WHAM	SEQC_ILM_MAY_D_2_L01_ACTTGA_AD0E8UACXX	5591417	4414405	8393190	7713228	533030	146932		0.789497	0.918986	0.0635074	0.0175061
WHAM	SEQC_ILM_MAY_D_2_L02_ACTTGA_AD0E8UACXX	5444919	4301543	8181621	7519036	518527	144058		0.79001	0.919015	0.063377	0.0176075
WHAM	SEQC_ILM_MAY_D_3_L01_CTTGTA_AD0E8UACXX	7918220	6301706	11975343	11012523	748926	213894		0.795849	0.9196	0.062539	0.0178612
WHAM	SEQC_ILM_MAY_D_3_L02_CTTGTA_AD0E8UACXX	7757043	6180524	11748259	10802260	735452	210547		0.796763	0.919478	0.0626009	0.0179215
WHAM	SEQC_ILM_MAY_D_4_L01_CCGTCC_AD0E8UACXX	7807805	6150203	11632559	10752014	684613	195932		0.787699	0.924303	0.0588532	0.0168434
WHAM	SEQC_ILM_MAY_D_4_L02_CCGTCC_AD0E8UACXX	7610197	6001700	11353843	10496016	666422	191405		0.788639	0.924446	0.0586957	0.0168582
WHAM Multihit	SEQC_ILM_BGI_A_1_L01_ATCACG_AC0AYTACXX	5728703	4683976	47015354	46242344	583926	189084		0.817633	0.983558	0.0124199	0.00402175
WHAM Multihit	SEQC_ILM_BGI_A_1_L02_ATCACG_AC0AYTACXX	5571062	4558895	45740671	44980878	569670	190123		0.818317	0.983389	0.0124543	0.00415654
WHAM Multihit	SEQC_ILM_BGI_A_2_L01_ACAGTG_AC0AYTACXX	4720566	3920344	39437860	38798016	476793	163051		0.830482	0.983776	0.0120897	0.00413438
WHAM Multihit	SEQC_ILM_BGI_A_2_L02_ACAGTG_AC0AYTACXX	4650793	3865680	38908205	38275319	473093	159793		0.831187	0.983734	0.0121592	0.00410692
WHAM Multihit	SEQC_ILM_BGI_A_3_L01_GATCAG_AC0AYTACXX	5691880	4845263	47807762	47014506	587528	205728		0.851259	0.983407	0.0122894	0.00430323
WHAM Multihit	SEQC_ILM_BGI_A_3_L02_GATCAG_AC0AYTACXX	5528629	4708588	46407264	45643584	567420	196260		0.851674	0.983544	0.012227	0.00422908
WHAM Multihit	SEQC_ILM_BGI_A_4_L01_AGTCAA_AC0AYTACXX	6441800	5537903	54667232	53774709	660523	232000		0.859683	0.983674	0.0120826	0.00424386
WHAM Multihit	SEQC_ILM_BGI_A_4_L02_AGTCAA_AC0AYTACXX	6642571	5716153	56376779	55459164	678747	238868		0.860533	0.983724	0.0120395	0.00423699
WHAM Multihit	SEQC_ILM_BGI_B_1_L01_CGATGT_AC0AYTACXX	6814407	5367640	43724863	42693072	748405	283386		0.78769	0.976403	0.0171162	0.00648112
WHAM Multihit	SEQC_ILM_BGI_B_1_L02_CGATGT_AC0AYTACXX	6967043	5491919	44732325	43669826	768331	294168		0.788271	0.976248	0.0171762	0.00657618
WHAM Multihit	SEQC_ILM_BGI_B_2_L01_GCCAAT_AC0AYTACXX	6651723	4341135	34170069	33137882	752259	279928		0.652633	0.969793	0.0220151	0.0081922
WHAM Multihit	SEQC_ILM_BGI_B_2_L02_GCCAAT_AC0AYTACXX	6894494	5431825	44185836	43113127	779856	292853		0.78785	0.975723	0.0176495	0.00662776
WHAM Multihit	SEQC_ILM_BGI_B_3_L01_TAGCTT_AC0AYTACXX	7065028	5677708	45414848	44316819	793617	304412		0.803636	0.975822	0.0174748	0.00670292
WHAM Multihit	SEQC_ILM_BGI_B_3_L02_TAGCTT_AC0AYTACXX	7264210	5842719	46701053	45565659	820045	315349		0.804316	0.975688	0.0175595	0.0067525
WHAM Multihit	SEQC_ILM_BGI_B_4_L01_AGTTCC_AC0AYTACXX	5331349	4297432	34544875	33711563	602926	230386		0.806068	0.975877	0.0174534	0.00666918
WHAM Multihit	SEQC_ILM_BGI_B_4_L02_AGTTCC_AC0AYTACXX	5166673	4165310	33484208	32675910	583949	224349		0.806188	0.97586	0.0174395	0.00670014
WHAM Multihit	SEQC_ILM_BGI_C_1_L01_TTAGGC_AC0AYTACXX	5290897	4373402	42297607	41567773	540909	188925		0.82659	0.982745	0.0127882	0.00446656
WHAM Multihit	SEQC_ILM_BGI_C_1_L02_TTAGGC_AC0AYTACXX	5606856	4637895	44813509	44043967	570429	199113		0.827183	0.982828	0.012729	0.00444315
WHAM Multihit	SEQC_ILM_BGI_C_2_L01_CAGATC_AC0AYTACXX	6741121	5588157	53892770	52942741	704815	245214		0.828966	0.982372	0.0130781	0.00455004
WHAM Multihit	SEQC_ILM_BGI_C_2_L02_CAGATC_AC0AYTACXX	6941374	5758907	55477770	54506684	719701	251385		0.829649	0.982496	0.0129728	0.00453127
WHAM Multihit	SEQC_ILM_BGI_C_3_L01_GGCTAC_AC0AYTACXX	5635458	4793922	45577047	44778337	589383	209327		0.850671	0.982476	0.0129316	0.00459282
WHAM Multihit	SEQC_ILM_BGI_C_3_L02_GGCTAC_AC0AYTACXX	5929834	5047322	47950092	47098105	626933	225054		0.851174	0.982232	0.0130747	0.00469351
WHAM Multihit	SEQC_ILM_BGI_C_4_L01_ATGTCA_AC0AYTACXX	5586602	4682181	44058247	43266053	582611	209583		0.838109	0.982019	0.0132237	0.00475695
WHAM Multihit	SEQC_ILM_BGI_C_4_L02_ATGTCA_AC0AYTACXX	5718347	4796935	45104706	44292046	599148	213512		0.838867	0.981983	0.0132835	0.0047337
WHAM Multihit	SEQC_ILM_BGI_D_1_L01_TGACCA_AC0AYTACXX	5970254	4795792	42017506	41150623	633605	233278		0.803281	0.979369	0.0150795	0.00555192
WHAM Multihit	SEQC_ILM_BGI_D_1_L02_TGACCA_AC0AYTACXX	6142425	4935601	43215878	42327408	648252	240218		0.803526	0.979441	0.0150003	0.00555856
WHAM Multihit	SEQC_ILM_BGI_D_2_L01_ACTTGA_AC0AYTACXX	6139726	4938160	42838781	41933946	663191	241644		0.804296	0.978878	0.0154811	0.00564078
WHAM Multihit	SEQC_ILM_BGI_D_2_L02_ACTTGA_AC0AYTACXX	6329856	5095598	44260819	43325732	683351	251736		0.80501	0.978873	0.0154392	0.00568756
WHAM Multihit	SEQC_ILM_BGI_D_3_L01_CTTGTA_AC0AYTACXX	5874730	4819239	41309803	40439928	631203	238672		0.820334	0.978943	0.0152797	0.00577761
WHAM Multihit	SEQC_ILM_BGI_D_3_L02_CTTGTA_AC0AYTACXX	5831255	4784644	41012975	40149078	625941	237956		0.820517	0.978936	0.015262	0.00580197
WHAM Multihit	SEQC_ILM_BGI_D_4_L01_CCGTCC_AC0AYTACXX	4735936	3898283	33488780	32774305	519105	195370		0.823128	0.978665	0.0155009	0.00583389
WHAM Multihit	SEQC_ILM_BGI_D_4_L02_CCGTCC_AC0AYTACXX	4614533	3797040	32625784	31930875	503711	191198		0.822844	0.978701	0.015439	0.00586033
WHAM Multihit	SEQC_ILM_MAY_A_1_L01_ATCACG_AD0E8UACXX	4183046	3406317	32587883	31989156	447820	150907		0.814315	0.981627	0.0137419	0.00463077
WHAM Multihit	SEQC_ILM_MAY_A_1_L02_ATCACG_AD0E8UACXX	4089629	3330048	31861669	31276964	436732	147973		0.814267	0.981649	0.0137071	0.00464423
WHAM Multihit	SEQC_ILM_MAY_A_2_L01_ACAGTG_AD0E8UACXX	7870867	6520446	62524810	61365822	858135	300853		0.828428	0.981464	0.0137247	0.00481174
WHAM Multihit	SEQC_ILM_MAY_A_2_L02_ACAGTG_AD0E8UACXX	7708274	6389062	61322556	60187426	838340	296790		0.828858	0.981489	0.013671	0.00483982
WHAM Multihit	SEQC_ILM_MAY_A_3_L01_GATCAG_AD0E8UACXX	6032136	4864594	45914788	44998779	684512	231497		0.806446	0.98005	0.0149083	0.00504188
WHAM Multihit	SEQC_ILM_MAY_A_3_L02_GATCAG_AD0E8UACXX	5887174	4748824	44913606	44004835	677730	231041		0.806639	0.979766	0.0150896	0.00514412
WHAM Multihit	SEQC_ILM_MAY_A_4_L01_AGTCAA_AD0E8UACXX	14078515	11664566	112097154	110005461	1547747	543946		0.828537	0.98134	0.0138072	0.00485245
WHAM Multihit	SEQC_ILM_MAY_A_4_L02_AGTCAA_AD0E8UACXX	13714231	11376652	109397280	107349874	1516030	531376		0.829551	0.981285	0.013858	0.00485731
WHAM Multihit	SEQC_ILM_MAY_B_1_L01_CGATGT_AD0E8UACXX	7972166	6272757	48849110	47496775	970637	381698		0.786832	0.972316	0.0198701	0.00781382
WHAM Multihit	SEQC_ILM_MAY_B_1_L02_CGATGT_AD0E8UACXX	7790448	6136350	47795830	46466076	951048	378706		0.787676	0.972178	0.0198981	0.00792341
WHAM Multihit	SEQC_ILM_MAY_B_2_L01_GCCAAT_AD0E8UACXX	7263659	5650519	43731209	42494656	886596	349957		0.777916	0.971724	0.0202738	0.00800245
WHAM Multihit	SEQC_ILM_MAY_B_2_L02_GCCAAT_AD0E8UACXX	7069919	5506542	42687490	41475062	866435	345993		0.778869	0.971598	0.0202972	0.00810526
WHAM Multihit	SEQC_ILM_MAY_B_3_L01_TAGCTT_AD0E8UACXX	8160182	6370431	48815875	47381290	1025738	408847		0.780673	0.970612	0.0210124	0.00837529
WHAM Multihit	SEQC_ILM_MAY_B_3_L02_TAGCTT_AD0E8UACXX	7960714	6223117	47714177	46316862	998032	399283		0.781728	0.970715	0.0209169	0.00836823
WHAM Multihit	SEQC_ILM_MAY_B_4_L01_AGTTCC_AD0E8UACXX	7827302	6060755	46906031	45532144	980862	393025		0.77431	0.97071	0.0209112	0.00837899
WHAM Multihit	SEQC_ILM_MAY_B_4_L02_AGTTCC_AD0E8UACXX	7673056	5945625	46002694	44652887	963098	386709		0.774871	0.970658	0.0209357	0.00840623
WHAM Multihit	SEQC_ILM_MAY_C_1_L01_TTAGGC_AD0E8UACXX	5340101	4401534	40603771	39777870	609373	216528		0.824242	0.97966	0.0150078	0.00533271
WHAM Multihit	SEQC_ILM_MAY_C_1_L02_TTAGGC_AD0E8UACXX	5195500	4288563	39634594	38831251	593707	209636		0.825438	0.979731	0.0149795	0.00528922
WHAM Multihit	SEQC_ILM_MAY_C_2_L01_CAGATC_AD0E8UACXX	6609076	5347052	49323645	48329956	731432	262257		0.809047	0.979854	0.0148292	0.00531706
WHAM Multihit	SEQC_ILM_MAY_C_2_L02_CAGATC_AD0E8UACXX	6440593	4155828	36895282	35926695	714914	253673		0.645255	0.973748	0.0193768	0.00687549
WHAM Multihit	SEQC_ILM_MAY_C_3_L01_GGCTAC_AD0E8UACXX	5800249	4822974	43825553	42901452	680683	243418		0.831512	0.978914	0.0155316	0.00555425
WHAM Multihit	SEQC_ILM_MAY_C_3_L02_GGCTAC_AD0E8UACXX	5632391	4687689	42633208	41736351	659143	237714		0.832273	0.978963	0.0154608	0.00557579
WHAM Multihit	SEQC_ILM_MAY_C_4_L01_ATGTCA_AD0E8UACXX	10191886	8246042	75120406	73548688	1159391	412327		0.809079	0.979077	0.0154338	0.00548888
WHAM Multihit	SEQC_ILM_MAY_C_4_L02_ATGTCA_AD0E8UACXX	9939512	8051186	73481962	71947964	1128016	405982		0.810018	0.979124	0.0153509	0.00552492
WHAM Multihit	SEQC_ILM_MAY_D_1_L01_TGACCA_AD0E8UACXX	6705262	5218627	43164770	42095746	771471	297553		0.778288	0.975234	0.0178727	0.00689342
WHAM Multihit	SEQC_ILM_MAY_D_1_L02_TGACCA_AD0E8UACXX	6538265	5090609	42108991	41062013	755964	291014		0.778587	0.975136	0.0179526	0.00691097
WHAM Multihit	SEQC_ILM_MAY_D_2_L01_ACTTGA_AD0E8UACXX	5591417	4415276	36650157	35728388	675193	246576		0.789652	0.97485	0.0184226	0.00672783
WHAM Multihit	SEQC_ILM_MAY_D_2_L02_ACTTGA_AD0E8UACXX	5444919	4302386	35701192	34806683	654672	239837		0.790165	0.974945	0.0183375	0.0067179
WHAM Multihit	SEQC_ILM_MAY_D_3_L01_CTTGTA_AD0E8UACXX	7918220	6303029	51774202	50435775	964421	374006		0.796016	0.974149	0.0186274	0.00722379
WHAM Multihit	SEQC_ILM_MAY_D_3_L02_CTTGTA_AD0E8UACXX	7757043	6181764	50817244	49497894	949932	369418		0.796923	0.974037	0.0186931	0.00726954
WHAM Multihit	SEQC_ILM_MAY_D_4_L01_CCGTCC_AD0E8UACXX	7807805	6151647	50153502	48915622	891279	346601		0.787884	0.975318	0.017771	0.0069108
WHAM Multihit	SEQC_ILM_MAY_D_4_L02_CCGTCC_AD0E8UACXX	7610197	6003208	48966368	47758991	869659	337718		0.788837	0.975343	0.0177603	0.00689694
							Max		0.906135	0.988481	0.0814537	0.0333724
							Min		0.645255	0.885189	0.00910113	0.0023856
							Average		0.839123	0.937816	0.0474891	0.014695
